# Supplementary material for: Crystal structure of N′-[2-(benzo[d]thia­zol-2-yl)acet­yl]-4-methyl­benzene­sulfono­hydrazide
Source: Acta Crystallogr E Crystallogr Commun. 2017 Jun 16;73(Pt 7):1041–3. doi: 10.1107/S2056989017008738 (PMC5499286; doi:10.1107/S2056989017008738)
Supplement: Supplementary file 2 [file e-73-01041-Isup2.hkl]

# 
# h,k,l, Fc-squared, Fo-squared, sigma(Fo-squared) and status flag 
# 
data_I
_shelx_title ' elg_bst in P-1' 
_shelx_refln_list_code          4 
_shelx_F_calc_maximum      132.24 
_exptl_crystal_F_000       376.00 
_reflns_d_resolution_high  0.6890 
 
loop_ 
 _symmetry_equiv_pos_as_xyz 
 'x, y, z' 
 '-x, -y, -z' 
 
_cell_length_a     8.3436 
_cell_length_b     9.7591 
_cell_length_c    10.8815 
_cell_angle_alpha  97.905 
_cell_angle_beta   98.142 
_cell_angle_gamma 101.576 
 
_shelx_F_squared_multiplier     1.000 
 
loop_ 
 _refln_index_h 
 _refln_index_k 
 _refln_index_l 
 _refln_F_squared_calc 
 _refln_F_squared_meas 
 _refln_F_squared_sigma 
 _refln_observed_status 
   1   0   0     1422.48     1406.71      7.48 o 
   2   0   0        1.53        5.22      0.37 o 
   3   0   0     9215.62     9348.81     34.95 o 
   4   0   0     1938.15     2108.32     12.18 o 
   5   0   0      910.50      926.99      7.71 o 
   6   0   0       37.10       35.08      1.61 o 
   7   0   0      330.72      327.72      5.00 o 
   8   0   0      129.91      138.06      3.88 o 
   9   0   0      125.68      131.55      4.17 o 
  10   0   0        0.12       -1.12      1.12 o 
  11   0   0       23.36       18.73      3.60 o 
 -11   1   0      331.05      346.43      9.33 o 
 -10   1   0       43.99       45.04      2.98 o 
  -9   1   0        8.51        6.77      1.15 o 
  -8   1   0       46.67       45.88      2.12 o 
  -7   1   0      170.33      161.91      3.66 o 
  -6   1   0      247.36      225.37      3.19 o 
  -5   1   0      637.71      647.86      5.64 o 
  -4   1   0      127.26      127.42      1.94 o 
  -3   1   0        1.41        1.17      0.30 o 
  -2   1   0     4899.56     4944.21     17.51 o 
  -1   1   0      449.68      457.15      2.06 o 
   1   1   0     7982.50     7728.76     28.24 o 
   2   1   0    12597.80    12520.33     44.68 o 
   3   1   0       44.65       33.45      0.95 o 
   4   1   0      359.90      384.60      4.30 o 
   5   1   0     2255.31     2434.51     16.72 o 
   6   1   0       14.80       12.86      1.16 o 
   7   1   0       68.04       73.45      2.82 o 
   8   1   0       31.36       32.12      1.91 o 
   9   1   0       53.06       49.47      2.50 o 
  10   1   0        6.56        8.77      1.45 o 
  11   1   0      120.57      121.42      9.98 o 
 -11   2   0       69.94       68.53      3.68 o 
 -10   2   0      112.92      116.38      4.31 o 
  -9   2   0      124.74      117.71      4.24 o 
  -8   2   0      119.97      121.85      3.11 o 
  -7   2   0        7.65        6.14      0.91 o 
  -6   2   0      196.48      180.77      3.40 o 
  -5   2   0       64.99       57.03      1.57 o 
  -4   2   0       30.23       22.06      0.82 o 
  -3   2   0      480.47      477.94      3.17 o 
  -2   2   0     2294.11     2454.46      9.17 o 
  -1   2   0      173.87      153.70      1.20 o 
   0   2   0     4670.54     4459.01     16.93 o 
   1   2   0     1437.20     1400.03      8.10 o 
   2   2   0      435.04      466.18      4.06 o 
   3   2   0       91.67       79.63      1.50 o 
   4   2   0      741.92      790.10      6.67 o 
   5   2   0      535.80      532.93      6.00 o 
   6   2   0       16.87       12.73      1.14 o 
   7   2   0      159.03      162.65      3.89 o 
   8   2   0      184.67      183.03      4.71 o 
   9   2   0       47.67       42.26      2.56 o 
  10   2   0      136.70      135.05      4.73 o 
 -11   3   0      103.25      106.15      4.53 o 
 -10   3   0       64.80       57.29      2.82 o 
  -9   3   0        0.56        1.12      0.83 o 
  -8   3   0      134.75      126.06      2.97 o 
  -7   3   0        4.56        2.22      0.63 o 
  -6   3   0      887.99      877.90      7.30 o 
  -5   3   0       18.20       20.95      0.91 o 
  -4   3   0        0.96        0.28      0.40 o 
  -3   3   0     1107.64     1096.65      6.47 o 
  -2   3   0       49.64       49.40      0.89 o 
  -1   3   0       39.76       29.11      0.58 o 
   0   3   0       11.29       18.72      0.52 o 
   1   3   0       17.24       18.49      0.69 o 
   2   3   0     1056.56     1034.43      7.37 o 
   3   3   0     1235.53     1327.97      8.97 o 
   4   3   0       30.43       26.94      1.22 o 
   5   3   0       12.78       10.97      0.94 o 
   6   3   0        1.79        2.83      0.89 o 
   7   3   0       39.45       48.56      2.30 o 
   8   3   0       19.63       26.01      2.02 o 
   9   3   0        4.87        3.82      1.21 o 
  10   3   0        4.56        3.20      1.42 o 
 -11   4   0       27.83       28.76      2.66 o 
 -10   4   0      106.34      117.42      4.08 o 
  -9   4   0       31.31       34.69      2.11 o 
  -8   4   0       83.99       88.22      2.52 o 
  -7   4   0       28.03       30.13      1.41 o 
  -6   4   0       39.48       31.55      1.31 o 
  -5   4   0      564.49      557.87      5.54 o 
  -4   4   0       86.51       91.66      1.57 o 
  -3   4   0       47.21       36.27      1.05 o 
  -2   4   0      266.31      281.53      2.66 o 
  -1   4   0      461.22      462.89      3.45 o 
   0   4   0      801.01      817.34      5.88 o 
   1   4   0      438.71      475.88      4.37 o 
   2   4   0      125.84      154.87      2.50 o 
   3   4   0      421.48      434.70      4.98 o 
   4   4   0       28.76       26.02      1.25 o 
   5   4   0      399.28      374.90      5.68 o 
   6   4   0        0.20        0.40      0.78 o 
   7   4   0       82.31       80.89      3.20 o 
   8   4   0        2.82        5.15      1.36 o 
   9   4   0        1.07        1.10      1.48 o 
  10   4   0      136.92      142.96     15.11 o 
 -11   5   0       86.78       95.58      4.63 o 
 -10   5   0       30.55       30.78      2.27 o 
  -9   5   0       67.63       65.79      2.84 o 
  -8   5   0       15.24       15.45      1.22 o 
  -7   5   0       53.65       50.42      1.78 o 
  -6   5   0      550.99      540.91      5.83 o 
  -5   5   0      372.38      371.45      3.41 o 
  -4   5   0        5.48        9.39      0.70 o 
  -3   5   0      829.22      837.89      6.62 o 
  -2   5   0     1051.02     1150.53      7.38 o 
  -1   5   0      181.06      170.92      2.47 o 
   0   5   0       10.14       10.68      0.80 o 
   1   5   0      225.75      244.74      3.54 o 
   2   5   0      343.38      321.08      5.94 o 
   3   5   0      501.01      452.03      6.57 o 
   4   5   0      238.88      230.09      3.92 o 
   5   5   0       28.48       27.12      1.77 o 
   6   5   0       32.42       27.36      1.88 o 
   7   5   0      534.07      553.80      9.58 o 
   8   5   0      124.66      115.70      4.50 o 
   9   5   0       27.75       31.50      2.93 o 
 -11   6   0        7.45        4.45      2.56 o 
 -10   6   0       20.59       25.29      2.82 o 
  -9   6   0        2.54        2.67      1.09 o 
  -8   6   0      132.04      136.99      3.61 o 
  -7   6   0       14.61       12.79      1.22 o 
  -6   6   0        0.87        0.08      0.38 o 
  -5   6   0       11.99        9.23      0.72 o 
  -4   6   0      657.13      646.24      6.11 o 
  -3   6   0      711.04      726.02      6.79 o 
  -2   6   0      145.78      174.81      2.70 o 
  -1   6   0      203.85      177.83      2.75 o 
   0   6   0     1075.74     1161.93      8.55 o 
   1   6   0       22.10       14.69      0.78 o 
   2   6   0       11.36       10.84      0.87 o 
   3   6   0      420.07      407.11      5.67 o 
   4   6   0       18.95       20.05      1.49 o 
   5   6   0      923.72      926.21     10.27 o 
   6   6   0        0.06        0.31      0.98 o 
   7   6   0        8.22        8.70      1.44 o 
   8   6   0      289.73      306.12      6.89 o 
   9   6   0       34.70       37.46      7.78 o 
 -11   7   0       24.85       25.85      3.81 o 
 -10   7   0       37.78       33.63      2.54 o 
  -9   7   0      134.75      126.83      4.30 o 
  -8   7   0        2.36        2.28      1.10 o 
  -7   7   0      116.47      113.85      3.25 o 
  -6   7   0     1484.67     1468.63     12.51 o 
  -5   7   0      609.48      616.30      6.05 o 
  -4   7   0      596.08      593.76      6.52 o 
  -3   7   0      935.12      912.23      7.95 o 
  -2   7   0       38.54       34.12      1.29 o 
  -1   7   0      415.79      443.81      4.92 o 
   0   7   0      207.43      210.42      3.21 o 
   1   7   0      971.37      918.46      7.77 o 
   2   7   0      882.80      861.24      8.36 o 
   3   7   0      160.87      160.90      3.32 o 
   4   7   0        3.28        2.89      1.03 o 
   5   7   0       23.88       25.74      1.84 o 
   6   7   0        0.49        2.44      1.24 o 
   7   7   0      451.75      461.78      9.47 o 
   8   7   0      180.30      188.64     18.34 o 
 -10   8   0       38.21       37.07      2.60 o 
  -9   8   0      308.11      308.35      6.64 o 
  -8   8   0       87.07       84.39      3.27 o 
  -7   8   0       79.02       75.20      2.95 o 
  -6   8   0       30.64       31.69      1.62 o 
  -5   8   0       77.61       77.96      2.48 o 
  -4   8   0      712.10      688.64      7.79 o 
  -3   8   0      163.48      154.08      3.01 o 
  -2   8   0        2.65        2.42      0.71 o 
  -1   8   0      371.72      355.40      5.16 o 
   0   8   0      217.48      226.30      4.61 o 
   1   8   0      100.59      103.26      2.58 o 
   2   8   0       16.19       12.58      1.15 o 
   3   8   0       59.25       53.59      2.97 o 
   4   8   0       39.82       40.26      2.51 o 
   5   8   0      327.67      331.13      7.12 o 
   6   8   0      173.10      177.99      5.48 o 
   7   8   0       30.23       23.81      2.77 o 
 -10   9   0       50.41       46.45      6.37 o 
  -9   9   0        4.12        4.52      1.28 o 
  -8   9   0       39.72       38.76      2.34 o 
  -7   9   0      156.13      153.50      4.38 o 
  -6   9   0      507.14      515.38      7.34 o 
  -5   9   0        2.42        1.98      0.84 o 
  -4   9   0       45.26       42.91      1.98 o 
  -3   9   0      308.84      316.67      5.32 o 
  -2   9   0      442.57      429.31      5.97 o 
  -1   9   0      549.78      566.82      7.14 o 
   0   9   0        2.31        1.28      0.93 o 
   1   9   0       26.52       23.52      2.11 o 
   2   9   0      133.05      127.82      4.47 o 
   3   9   0       17.82       16.88      2.11 o 
   4   9   0       30.15       36.06      2.68 o 
   5   9   0       62.23       61.64      3.43 o 
   6   9   0       14.65       10.55      1.89 o 
  -9  10   0      183.79      193.75     18.37 o 
  -8  10   0        5.70        4.10      1.47 o 
  -7  10   0        0.17       -1.06      1.12 o 
  -6  10   0       69.02       70.80      3.11 o 
  -5  10   0       15.45       13.42      1.27 o 
  -4  10   0      325.48      323.77      6.20 o 
  -3  10   0      129.32      129.45      3.57 o 
  -2  10   0      111.90      112.32      3.49 o 
  -1  10   0      315.50      309.07      5.44 o 
   0  10   0        0.93        3.51      1.09 o 
   1  10   0      104.30       96.49      3.99 o 
   2  10   0       32.95       34.45      2.55 o 
   3  10   0        4.36        4.22      1.36 o 
   4  10   0       83.04       98.72      5.42 o 
   5  10   0      144.60      169.20      8.11 o 
  -8  11   0       34.40       34.03      3.87 o 
  -7  11   0       32.16       29.61      2.44 o 
  -6  11   0       55.88       56.00      3.16 o 
  -5  11   0       93.40       93.81      3.95 o 
  -4  11   0      161.05      157.09      4.88 o 
  -3  11   0      340.29      337.65      7.17 o 
  -2  11   0      155.60      154.80      5.08 o 
  -1  11   0        0.08       -1.19      1.35 o 
   0  11   0        2.03       -1.21      1.21 o 
   1  11   0       14.37       12.78      1.74 o 
   2  11   0       55.95       61.76      3.60 o 
   3  11   0       76.76       89.22      4.44 o 
   4  11   0       23.96       17.17      5.85 o 
  -7  12   0        1.58       -2.24      2.24 o 
  -6  12   0       32.96       27.86      2.45 o 
  -5  12   0       30.01       29.68      2.49 o 
  -4  12   0       46.60       54.04      3.29 o 
  -3  12   0       41.14       43.65      3.01 o 
  -2  12   0       24.95       25.21      2.41 o 
  -1  12   0       30.47       32.51      3.00 o 
   0  12   0       25.73       29.82      2.57 o 
   1  12   0      138.08      132.01      5.74 o 
   2  12   0       33.95       29.99      5.10 o 
   3  12   0       54.59       60.65      9.83 o 
  -5  13   0        2.90        8.36      5.10 o 
  -4  13   0       18.39       11.20      3.67 o 
  -3  13   0      143.68      150.36      8.89 o 
  -2  13   0        0.03        0.01      2.22 o 
  -1  13   0       40.50       36.77      4.60 o 
   0  13   0        8.25        6.81      2.78 o 
   1  13   0       26.23       36.37      7.99 o 
   2 -14   1       17.01       15.33      5.74 o 
   3 -14   1        0.92        3.21      3.76 o 
  -1 -13   1      430.86      439.35     27.45 o 
   0 -13   1       24.69       25.36      3.91 o 
   1 -13   1       11.50       13.39      3.99 o 
   2 -13   1      237.82      243.53      9.21 o 
   3 -13   1       21.82       17.41      2.20 o 
   4 -13   1       48.84       50.02      6.72 o 
   5 -13   1       41.10       42.91      9.08 o 
  -3 -12   1      357.90      319.01     21.94 o 
  -2 -12   1       18.88       17.96      2.69 o 
  -1 -12   1       28.49       35.46      3.16 o 
   0 -12   1      116.32      125.24      5.02 o 
   1 -12   1       95.01      109.91      4.85 o 
   2 -12   1       18.97       17.20      2.32 o 
   3 -12   1       33.12       37.08      2.79 o 
   4 -12   1      253.80      254.26      7.11 o 
   5 -12   1       97.48       93.75      4.39 o 
   6 -12   1       26.57       31.71      2.55 o 
   7 -12   1        3.70        2.62      2.03 o 
   8 -12   1       16.86       19.56      6.39 o 
  -4 -11   1      107.78      103.79      9.39 o 
  -3 -11   1        2.36        4.08      2.28 o 
  -2 -11   1        2.32        2.57      1.92 o 
  -1 -11   1      547.95      571.51     10.42 o 
   0 -11   1       19.49       16.29      1.79 o 
   1 -11   1       20.22       19.06      1.91 o 
   2 -11   1      256.62      273.53      6.27 o 
   3 -11   1      104.29       93.76      3.62 o 
   4 -11   1        0.04        0.83      1.02 o 
   5 -11   1       14.33       12.67      1.58 o 
   6 -11   1       34.46       36.81      2.87 o 
   7 -11   1       32.57       34.32      2.44 o 
   8 -11   1       78.89       74.43      6.44 o 
   9 -11   1        2.73        2.72      3.24 o 
  -5 -10   1       14.36       15.45      2.06 o 
  -4 -10   1      228.86      238.69      7.02 o 
  -3 -10   1      126.21      134.67      5.04 o 
  -2 -10   1       13.96       15.81      2.01 o 
  -1 -10   1       20.22       16.64      1.89 o 
   0 -10   1        0.50        0.66      1.08 o 
   1 -10   1      583.90      603.63      8.39 o 
   2 -10   1      389.96      369.19      6.41 o 
   3 -10   1       36.22       36.64      2.04 o 
   4 -10   1        5.45        5.62      1.10 o 
   5 -10   1       66.80       63.85      2.83 o 
   6 -10   1       50.32       48.19      2.44 o 
   7 -10   1      178.21      181.05      4.93 o 
   8 -10   1       39.97       41.51      2.63 o 
   9 -10   1        2.15        1.49      3.37 o 
  -6  -9   1      130.46      123.69      4.72 o 
  -5  -9   1        7.08        2.28      1.24 o 
  -4  -9   1       37.20       35.41      2.73 o 
  -3  -9   1       20.93       21.24      2.08 o 
  -2  -9   1       20.68       19.78      1.94 o 
  -1  -9   1       22.04       21.33      1.73 o 
   0  -9   1      314.12      286.30      6.08 o 
   1  -9   1      174.95      167.30      3.70 o 
   2  -9   1      341.01      357.88      5.43 o 
   3  -9   1      328.87      325.80      5.67 o 
   4  -9   1       11.76        9.57      1.22 o 
   5  -9   1        4.13        4.10      0.96 o 
   6  -9   1        5.37        4.20      0.99 o 
   7  -9   1      257.95      255.48      5.65 o 
   8  -9   1       86.34       80.21      3.33 o 
   9  -9   1       45.81       46.31      2.63 o 
  10  -9   1       24.93       27.65      5.10 o 
  -7  -8   1      123.80      123.58      4.71 o 
  -6  -8   1        0.99       -1.61      1.61 o 
  -5  -8   1       73.99       74.18      3.35 o 
  -4  -8   1      568.18      560.30      9.30 o 
  -3  -8   1      214.65      207.11      5.26 o 
  -2  -8   1        0.28       -0.73      1.11 o 
  -1  -8   1        1.99        2.51      0.73 o 
   0  -8   1      144.67      152.27      3.52 o 
   1  -8   1      154.00      152.04      3.29 o 
   2  -8   1       38.08       33.58      1.67 o 
   3  -8   1      333.85      350.74      4.91 o 
   4  -8   1      213.55      228.77      4.15 o 
   5  -8   1      195.57      192.65      3.88 o 
   6  -8   1        2.69        1.62      0.78 o 
   7  -8   1       24.45       22.85      1.84 o 
   8  -8   1       16.03       12.16      1.43 o 
   9  -8   1       36.65       34.56      2.36 o 
  10  -8   1       27.85       25.82      2.67 o 
  -8  -7   1        6.67        6.67      1.83 o 
  -7  -7   1       81.46       88.17      3.83 o 
  -6  -7   1      830.96      839.78     10.82 o 
  -5  -7   1        7.89        6.44      1.35 o 
  -4  -7   1       20.72       19.34      1.53 o 
  -3  -7   1      970.23      970.31      9.87 o 
  -2  -7   1       40.84       41.64      1.47 o 
  -1  -7   1      585.93      547.53      6.56 o 
   0  -7   1        0.03        2.87      0.70 o 
   1  -7   1       23.94       24.23      1.48 o 
   2  -7   1      476.19      481.32      5.06 o 
   3  -7   1      246.89      241.48      3.38 o 
   4  -7   1      269.07      276.49      4.11 o 
   5  -7   1      156.53      153.40      3.10 o 
   6  -7   1      164.38      165.06      3.86 o 
   7  -7   1      185.33      186.81      4.34 o 
   8  -7   1       15.37       15.61      1.41 o 
   9  -7   1        2.12        0.02      1.03 o 
  10  -7   1        3.97        3.60      1.12 o 
  11  -7   1       13.41        9.00      4.18 o 
  -9  -6   1       20.98       28.54      4.10 o 
  -8  -6   1      136.34      136.49      4.55 o 
  -7  -6   1      108.58      117.09      4.20 o 
  -6  -6   1        2.80        3.91      1.23 o 
  -5  -6   1      182.43      181.07      4.33 o 
  -4  -6   1     1111.27     1080.01     10.34 o 
  -3  -6   1      514.52      489.89      5.05 o 
  -2  -6   1       25.15       22.71      1.04 o 
  -1  -6   1      510.60      500.08      5.05 o 
   0  -6   1       26.41       22.92      1.23 o 
   1  -6   1      358.61      346.88      4.39 o 
   2  -6   1      232.67      229.21      3.12 o 
   3  -6   1       45.94       43.61      1.61 o 
   4  -6   1       83.63       67.86      1.76 o 
   5  -6   1      553.34      539.15      5.36 o 
   6  -6   1      252.22      250.72      4.21 o 
   7  -6   1       38.50       35.27      1.85 o 
   8  -6   1       62.63       60.69      2.36 o 
   9  -6   1       65.12       67.18      2.89 o 
  10  -6   1       14.47       15.48      1.72 o 
  11  -6   1        2.17       -0.01      2.85 o 
  -9  -5   1       92.18       97.08      4.36 o 
  -8  -5   1       20.46       21.55      2.06 o 
  -7  -5   1        0.75        2.59      1.15 o 
  -6  -5   1      104.29      118.29      3.63 o 
  -5  -5   1      153.38      141.67      3.72 o 
  -4  -5   1       93.42       90.40      2.45 o 
  -3  -5   1      224.59      223.98      3.57 o 
  -2  -5   1      746.24      758.61      6.43 o 
  -1  -5   1     1366.76     1335.21      8.92 o 
   0  -5   1      193.65      193.28      3.09 o 
   1  -5   1      138.32      135.13      1.99 o 
   2  -5   1       78.11       68.97      1.51 o 
   3  -5   1      376.54      394.18      4.06 o 
   4  -5   1      296.23      300.47      3.59 o 
   5  -5   1        4.28        3.76      0.54 o 
   6  -5   1      217.33      223.17      4.04 o 
   7  -5   1      748.39      744.62      7.94 o 
   8  -5   1        7.63        6.76      0.94 o 
   9  -5   1       86.78       81.98      3.02 o 
  10  -5   1       44.51       50.38      2.65 o 
  11  -5   1       38.44       23.96      6.44 o 
 -10  -4   1       17.77       16.02      4.28 o 
  -9  -4   1      164.96      154.64      5.34 o 
  -8  -4   1       14.94       12.51      1.78 o 
  -7  -4   1      430.58      432.91      7.34 o 
  -6  -4   1        0.04        0.27      0.80 o 
  -5  -4   1       48.85       41.46      1.72 o 
  -4  -4   1     1076.64     1032.52      8.37 o 
  -3  -4   1       14.20        9.26      0.80 o 
  -2  -4   1      115.95      133.16      2.43 o 
  -1  -4   1     1326.50     1404.73      8.42 o 
   0  -4   1      142.87      162.81      2.22 o 
   1  -4   1      323.96      315.45      2.51 o 
   2  -4   1      156.98      146.31      1.90 o 
   3  -4   1       39.61       40.58      1.29 o 
   4  -4   1       97.20      117.95      2.12 o 
   5  -4   1      251.10      242.88      3.67 o 
   6  -4   1      362.89      370.19      4.75 o 
   7  -4   1      662.29      647.41      6.93 o 
   8  -4   1       25.66       28.54      1.65 o 
   9  -4   1      374.55      387.34      6.88 o 
  10  -4   1      247.15      247.44      5.83 o 
  11  -4   1        5.74        0.25      1.71 o 
 -10  -3   1       42.52       48.16      3.15 o 
  -9  -3   1       70.81       80.51      3.47 o 
  -8  -3   1      225.14      220.91      5.64 o 
  -7  -3   1       21.62       20.02      1.40 o 
  -6  -3   1      142.80      143.18      3.16 o 
  -5  -3   1      366.25      348.47      5.44 o 
  -4  -3   1      119.86      129.95      2.72 o 
  -3  -3   1       41.97       56.18      1.30 o 
  -2  -3   1      261.95      248.07      2.56 o 
  -1  -3   1       18.48       31.38      0.72 o 
   0  -3   1       33.39       39.05      0.72 o 
   1  -3   1      632.82      689.35      3.43 o 
   2  -3   1     3679.34     4113.13     18.53 o 
   3  -3   1      235.32      257.99      2.78 o 
   4  -3   1      119.87       99.58      2.02 o 
   5  -3   1      202.16      188.68      2.92 o 
   6  -3   1      212.43      210.48      3.36 o 
   7  -3   1      148.86      136.30      2.90 o 
   8  -3   1       84.33       78.64      2.67 o 
   9  -3   1      178.83      187.04      4.40 o 
  10  -3   1       11.73        9.74      1.89 o 
  11  -3   1        0.01        2.12      1.41 o 
 -11  -2   1        5.04        5.18      4.04 o 
 -10  -2   1        1.79        2.58      1.44 o 
  -9  -2   1       15.49       16.77      1.76 o 
  -8  -2   1        1.71        0.53      0.85 o 
  -7  -2   1      304.62      304.69      5.51 o 
  -6  -2   1        1.69        1.79      0.76 o 
  -5  -2   1       17.53       22.55      1.24 o 
  -4  -2   1     1404.35     1383.30      9.82 o 
  -3  -2   1     2641.33     2816.65     15.82 o 
  -2  -2   1      141.42      150.31      1.64 o 
  -1  -2   1      357.15      337.04      2.47 o 
   0  -2   1     3785.60     3831.60     13.31 o 
   1  -2   1     6778.95     6929.35     22.38 o 
   2  -2   1     9444.43     9774.29     42.15 o 
   3  -2   1       52.07       50.65      1.10 o 
   4  -2   1       36.72       40.68      1.11 o 
   5  -2   1      107.82       96.52      2.32 o 
   6  -2   1      533.15      546.09      6.00 o 
   7  -2   1      399.90      403.49      5.63 o 
   8  -2   1        2.62        1.33      0.89 o 
   9  -2   1      144.03      145.75      4.50 o 
  10  -2   1      220.04      238.61      6.30 o 
  11  -2   1        1.22        3.22      1.68 o 
 -11  -1   1       11.20        6.59      4.03 o 
 -10  -1   1       40.21       47.39      2.95 o 
  -9  -1   1      304.54      319.85      6.60 o 
  -8  -1   1      183.67      176.17      4.18 o 
  -7  -1   1      177.75      172.54      3.83 o 
  -6  -1   1      370.64      362.61      4.96 o 
  -5  -1   1        0.05        1.03      0.60 o 
  -4  -1   1       47.20       36.45      1.25 o 
  -3  -1   1     1036.79     1066.56      6.16 o 
  -2  -1   1      626.82      703.44      3.51 o 
  -1  -1   1     2094.93     2063.44      8.34 o 
   0  -1   1      441.31      447.85      2.75 o 
   1  -1   1      593.91      576.23      2.82 o 
   2  -1   1    17486.82    17230.57     67.14 o 
   3  -1   1       46.85       41.63      0.82 o 
   4  -1   1     1471.42     1468.81      8.11 o 
   5  -1   1     2014.62     2169.39     11.95 o 
   6  -1   1       17.52       25.66      1.09 o 
   7  -1   1      492.15      499.81      7.03 o 
   8  -1   1       58.22       64.15      2.65 o 
   9  -1   1        2.39        2.56      1.25 o 
  10  -1   1        3.52        3.86      1.35 o 
  11  -1   1        4.07        1.59      2.55 o 
 -11   0   1        4.24        1.22      1.40 o 
 -10   0   1       90.27       94.05      5.68 o 
  -9   0   1      286.36      280.15      5.95 o 
  -8   0   1       21.65       23.53      1.50 o 
  -7   0   1       83.97       77.12      2.41 o 
  -6   0   1       94.77       93.88      2.40 o 
  -5   0   1      159.63      159.81      2.70 o 
  -4   0   1     1176.10     1131.61      7.43 o 
  -3   0   1     2582.54     2693.60     11.36 o 
  -2   0   1     1717.31     1765.83      6.61 o 
  -1   0   1      189.19      188.00      1.16 o 
   1   0   1      370.44      379.71      2.00 o 
   2   0   1     1487.09     1443.20      6.18 o 
   3   0   1     1750.98     1809.33      9.73 o 
   4   0   1     1271.62     1348.43      9.03 o 
   5   0   1       44.09       41.84      1.36 o 
   6   0   1     1320.29     1352.94     11.61 o 
   7   0   1      148.47      157.00      3.41 o 
   8   0   1        0.13       -0.34      1.43 o 
   9   0   1      546.38      546.16      8.75 o 
  10   0   1      131.29      144.49      4.79 o 
  11   0   1       47.78       47.98      4.49 o 
 -11   1   1       39.46       39.18      3.66 o 
 -10   1   1       60.80       64.57      3.42 o 
  -9   1   1      150.26      146.58      4.17 o 
  -8   1   1      178.93      168.83      3.98 o 
  -7   1   1      642.28      613.11      6.65 o 
  -6   1   1      508.10      510.75      5.55 o 
  -5   1   1       27.68       22.18      1.07 o 
  -4   1   1      281.53      284.82      2.95 o 
  -3   1   1        3.75        3.12      0.27 o 
  -2   1   1      479.71      480.85      2.37 o 
  -1   1   1     5758.07     5774.19     18.90 o 
   0   1   1     3593.83     3582.54     12.76 o 
   1   1   1       44.32       55.29      0.80 o 
   2   1   1      991.88     1005.28      5.04 o 
   3   1   1      105.94       93.74      1.77 o 
   4   1   1     3113.70     3204.06     18.80 o 
   5   1   1       93.85       90.44      2.69 o 
   6   1   1      180.90      200.69      3.40 o 
   7   1   1      478.92      491.86      6.25 o 
   8   1   1       21.79       26.16      1.85 o 
   9   1   1       36.13       32.67      2.22 o 
  10   1   1      185.26      170.37      5.68 o 
  11   1   1        1.89       -1.08      3.88 o 
 -11   2   1      103.79      105.16      5.29 o 
 -10   2   1       20.71       20.80      1.74 o 
  -9   2   1      169.15      171.17      4.26 o 
  -8   2   1       35.51       29.75      1.58 o 
  -7   2   1      263.82      261.30      4.47 o 
  -6   2   1       24.92       22.72      1.24 o 
  -5   2   1      221.58      209.04      2.80 o 
  -4   2   1     1510.40     1469.75      8.40 o 
  -3   2   1      493.49      502.79      3.42 o 
  -2   2   1       79.55       69.00      0.78 o 
  -1   2   1     3926.72     3834.70     12.65 o 
   0   2   1      589.99      565.91      3.28 o 
   1   2   1     1242.60     1237.50      6.21 o 
   2   2   1       28.25       33.59      0.98 o 
   3   2   1      181.44      194.51      2.80 o 
   4   2   1      941.22      994.77      7.68 o 
   5   2   1      241.88      279.45      3.93 o 
   6   2   1      127.86      128.91      3.45 o 
   7   2   1       76.81       68.11      2.63 o 
   8   2   1        1.84        0.87      1.06 o 
   9   2   1       61.08       65.31      3.17 o 
  10   2   1       46.63       51.91      3.26 o 
 -11   3   1       21.16       24.62      2.56 o 
 -10   3   1      522.32      551.44      8.23 o 
  -9   3   1       23.93       26.82      1.64 o 
  -8   3   1      110.85      111.86      2.80 o 
  -7   3   1      975.64      977.21      8.46 o 
  -6   3   1       28.92       27.88      1.35 o 
  -5   3   1       39.64       35.74      1.05 o 
  -4   3   1      153.86      157.39      1.87 o 
  -3   3   1       15.33       18.24      0.71 o 
  -2   3   1        7.12       18.52      0.47 o 
  -1   3   1     1753.68     1727.74      7.48 o 
   0   3   1      383.86      371.15      2.75 o 
   1   3   1      108.33      114.34      1.87 o 
   2   3   1       37.38       39.86      1.06 o 
   3   3   1     1500.30     1476.47     10.52 o 
   4   3   1      712.39      661.06      6.54 o 
   5   3   1      130.82      124.93      2.91 o 
   6   3   1       86.15       86.67      2.90 o 
   7   3   1       43.11       45.99      2.54 o 
   8   3   1        2.57       -0.28      1.33 o 
   9   3   1      134.33      143.02      4.76 o 
  10   3   1        8.72        3.67      2.08 o 
 -11   4   1       14.44       15.15      1.83 o 
 -10   4   1      112.65      106.40      4.01 o 
  -9   4   1      104.56      104.74      3.23 o 
  -8   4   1       24.37       21.60      1.32 o 
  -7   4   1       40.84       45.25      1.67 o 
  -6   4   1        4.91        6.55      0.67 o 
  -5   4   1      195.03      184.36      2.22 o 
  -4   4   1      118.80      154.41      2.14 o 
  -3   4   1        2.74        6.55      0.42 o 
  -2   4   1     1714.23     1764.64      9.40 o 
  -1   4   1      145.40      145.75      2.03 o 
   0   4   1     2408.73     2742.97     17.18 o 
   1   4   1     1481.57     1402.37     10.19 o 
   2   4   1        1.11        1.66      0.44 o 
   3   4   1      926.87      896.89      7.70 o 
   4   4   1      458.29      474.24      5.31 o 
   5   4   1        1.17        1.02      0.71 o 
   6   4   1      508.81      504.20      7.42 o 
   7   4   1       53.42       52.17      3.13 o 
   8   4   1        4.71        4.37      1.17 o 
   9   4   1       96.20       98.33      4.13 o 
  10   4   1       62.14       44.70      8.63 o 
 -11   5   1        4.71        1.73      1.30 o 
 -10   5   1       70.93       77.65      4.12 o 
  -9   5   1        5.51        4.97      1.04 o 
  -8   5   1        0.07       -0.41      0.82 o 
  -7   5   1      185.99      186.65      3.86 o 
  -6   5   1       59.26       52.73      1.60 o 
  -5   5   1       18.48       27.71      1.15 o 
  -4   5   1      110.53      116.33      1.74 o 
  -3   5   1      563.93      594.69      4.98 o 
  -2   5   1       64.11       35.49      0.96 o 
  -1   5   1     1023.45     1072.78      7.74 o 
   0   5   1      192.96      207.55      2.88 o 
   1   5   1      779.97      861.59      7.26 o 
   2   5   1      250.22      299.54      4.43 o 
   3   5   1     1804.03     1716.45     12.49 o 
   4   5   1     1075.81     1045.37      9.77 o 
   5   5   1      125.33      126.64      3.24 o 
   6   5   1      180.85      190.98      4.79 o 
   7   5   1       56.46       66.21      3.44 o 
   8   5   1      175.93      179.18      6.05 o 
   9   5   1       75.55       75.34      6.47 o 
 -11   6   1       11.55       10.30      1.68 o 
 -10   6   1        4.54        2.94      1.17 o 
  -9   6   1       90.03       89.91      3.51 o 
  -8   6   1      267.22      262.23      5.38 o 
  -7   6   1      433.64      429.65      6.38 o 
  -6   6   1        4.58        4.43      0.66 o 
  -5   6   1      216.79      214.74      3.29 o 
  -4   6   1      360.79      326.00      4.20 o 
  -3   6   1      110.06      130.79      2.58 o 
  -2   6   1        4.75       11.57      0.75 o 
  -1   6   1        6.60        4.74      0.54 o 
   0   6   1      333.64      407.58      4.67 o 
   1   6   1      179.45      163.72      2.82 o 
   2   6   1      147.33      150.12      3.29 o 
   3   6   1        7.61        8.47      0.97 o 
   4   6   1      373.65      372.30      6.53 o 
   5   6   1        3.82        3.23      1.31 o 
   6   6   1      292.26      283.28      6.30 o 
   7   6   1       12.49       12.10      1.67 o 
   8   6   1       15.60       18.32      1.99 o 
   9   6   1       53.96       44.87      8.70 o 
 -11   7   1        1.97        1.61      5.17 o 
 -10   7   1      229.65      245.88      6.76 o 
  -9   7   1       37.63       38.78      2.28 o 
  -8   7   1       38.86       35.25      2.35 o 
  -7   7   1      977.99      990.79     10.90 o 
  -6   7   1      214.50      220.00      3.85 o 
  -5   7   1      303.80      308.17      4.52 o 
  -4   7   1        2.86        3.63      0.64 o 
  -3   7   1        1.10        1.50      0.70 o 
  -2   7   1      710.51      676.64      6.81 o 
  -1   7   1       82.96       85.86      2.11 o 
   0   7   1      331.55      320.59      4.81 o 
   1   7   1      124.52      128.25      2.62 o 
   2   7   1       30.55       32.14      1.60 o 
   3   7   1      164.81      153.47      3.85 o 
   4   7   1      454.25      448.89      7.17 o 
   5   7   1       39.83       32.12      2.21 o 
   6   7   1      107.15      107.26      4.04 o 
   7   7   1       90.67       92.86      3.99 o 
   8   7   1        3.18        1.05      3.77 o 
 -10   8   1       22.93       20.19      2.19 o 
  -9   8   1       71.39       69.54      3.11 o 
  -8   8   1      458.59      462.82      7.74 o 
  -7   8   1      384.65      379.96      6.65 o 
  -6   8   1        3.25        1.88      0.84 o 
  -5   8   1      825.89      803.36      8.18 o 
  -4   8   1      602.58      621.64      6.65 o 
  -3   8   1      462.57      437.57      5.95 o 
  -2   8   1      187.24      187.83      3.57 o 
  -1   8   1       79.94       63.11      2.15 o 
   0   8   1     1735.78     1632.43     13.59 o 
   1   8   1     1063.56     1033.04      9.78 o 
   2   8   1       10.09        9.96      1.01 o 
   3   8   1        5.77        5.25      1.09 o 
   4   8   1       60.17       59.73      3.44 o 
   5   8   1       29.54       36.04      3.08 o 
   6   8   1      209.48      237.79      7.16 o 
   7   8   1       67.51       81.99     12.09 o 
 -10   9   1      337.62      354.86     23.83 o 
  -9   9   1        5.18        2.59      1.37 o 
  -8   9   1        3.57        2.82      1.22 o 
  -7   9   1      683.94      673.14      9.40 o 
  -6   9   1        0.01       -0.03      1.14 o 
  -5   9   1      194.50      185.07      4.01 o 
  -4   9   1       26.33       22.52      1.48 o 
  -3   9   1      360.56      333.60      5.44 o 
  -2   9   1      766.73      754.76      8.64 o 
  -1   9   1       43.22       53.45      2.14 o 
   0   9   1       83.16       75.40      2.91 o 
   1   9   1       42.47       37.09      2.05 o 
   2   9   1       96.64       82.03      3.63 o 
   3   9   1      199.79      198.29      5.92 o 
   4   9   1      284.37      300.26      7.69 o 
   5   9   1      209.01      217.77      6.47 o 
   6   9   1      150.70      160.48     17.21 o 
  -9  10   1        0.17        2.08      1.50 o 
  -8  10   1      167.63      174.60      5.33 o 
  -7  10   1      141.81      136.15      4.60 o 
  -6  10   1       30.24       29.16      2.89 o 
  -5  10   1      186.92      170.23      4.68 o 
  -4  10   1       81.85       82.47      2.99 o 
  -3  10   1      265.54      240.62      6.11 o 
  -2  10   1      129.26      138.41      3.70 o 
  -1  10   1      119.17      105.86      3.57 o 
   0  10   1      199.72      184.26      5.01 o 
   1  10   1       91.73       98.58      4.36 o 
   2  10   1        0.45        1.37      1.25 o 
   3  10   1       98.26      102.76      4.53 o 
   4  10   1       18.07       17.52      2.24 o 
   5  10   1        0.02       -5.03      5.03 o 
  -9  11   1       22.84       24.43      6.67 o 
  -8  11   1        2.25        2.45      1.61 o 
  -7  11   1       77.28       67.54      3.58 o 
  -6  11   1       29.44       25.74      2.24 o 
  -5  11   1       90.38       87.78      4.14 o 
  -4  11   1       16.53       12.91      1.30 o 
  -3  11   1        0.97        4.50      1.27 o 
  -2  11   1      185.02      190.67      5.91 o 
  -1  11   1        3.74        5.03      1.34 o 
   0  11   1      122.72      129.42      5.20 o 
   1  11   1       14.64        9.83      1.73 o 
   2  11   1       59.47       56.56      3.47 o 
   3  11   1      237.57      258.10      7.15 o 
   4  11   1      131.75      142.76     15.08 o 
  -7  12   1        1.91        2.28      3.30 o 
  -6  12   1       11.33       10.72      1.86 o 
  -5  12   1       20.23       25.68      2.24 o 
  -4  12   1      113.54      112.64      4.20 o 
  -3  12   1       82.28       76.15      3.45 o 
  -2  12   1      165.99      157.64      6.02 o 
  -1  12   1       10.92        9.65      1.64 o 
   0  12   1      180.20      188.03      6.68 o 
   1  12   1      110.62      115.50      5.44 o 
   2  12   1       18.21       13.27      5.50 o 
  -6  13   1       26.69       12.33      4.69 o 
  -4  13   1       42.56       45.71      5.02 o 
  -3  13   1       13.93        8.45      2.40 o 
  -2  13   1      190.08      199.73      8.78 o 
  -1  13   1       10.21       11.49      3.11 o 
   0  13   1       83.90       87.37     11.85 o 
   1  13   1       12.30       19.12      6.22 o 
   3 -14   2       31.34       41.20      9.06 o 
   4 -14   2        0.60        5.37      5.10 o 
  -1 -13   2      230.35      237.84     20.04 o 
   0 -13   2       46.70       51.06      5.43 o 
   1 -13   2        2.40        4.85      1.66 o 
   2 -13   2      102.46      109.84      5.21 o 
   3 -13   2       29.63       33.99      3.01 o 
   4 -13   2       17.79        8.72      2.38 o 
   5 -13   2        0.42       -1.73      2.91 o 
   6 -13   2        0.01       12.77      5.59 o 
  -3 -12   2       14.70       11.68      4.75 o 
  -2 -12   2      620.55      672.27     12.33 o 
  -1 -12   2       32.33       33.58      3.49 o 
   0 -12   2       18.41       21.23      2.14 o 
   1 -12   2      315.93      328.88      7.78 o 
   2 -12   2      113.45      117.38      4.15 o 
   3 -12   2      584.87      598.28     12.42 o 
   4 -12   2        5.83        6.57      2.02 o 
   5 -12   2       83.77       78.78      4.30 o 
   6 -12   2      172.86      175.29      6.10 o 
   7 -12   2       37.04       30.65      3.70 o 
  -4 -11   2      145.36      153.87      6.32 o 
  -3 -11   2       61.43       61.79      3.64 o 
  -2 -11   2      131.06      140.90      5.25 o 
  -1 -11   2       85.49       84.81      4.26 o 
   0 -11   2      110.70      117.22      4.09 o 
   1 -11   2       73.39       74.03      3.30 o 
   2 -11   2       13.93       15.04      1.60 o 
   3 -11   2      825.30      870.29     11.70 o 
   4 -11   2      446.38      450.56      8.25 o 
   5 -11   2        6.76        5.36      1.15 o 
   6 -11   2       29.99       26.55      2.63 o 
   7 -11   2        3.71        5.45      1.24 o 
   8 -11   2      164.60      169.41      9.66 o 
  -5 -10   2        1.90        2.48      1.45 o 
  -4 -10   2        6.52        5.86      1.44 o 
  -3 -10   2      150.69      139.27      5.09 o 
  -2 -10   2      525.19      501.39      9.46 o 
  -1 -10   2      147.26      152.07      4.92 o 
   0 -10   2       14.89       12.51      1.42 o 
   1 -10   2        6.73        4.38      1.17 o 
   2 -10   2        9.46        8.71      1.22 o 
   3 -10   2       91.70       90.02      3.17 o 
   4 -10   2       29.06       26.75      1.80 o 
   5 -10   2       31.70       28.44      1.92 o 
   6 -10   2      149.98      151.25      4.30 o 
   7 -10   2      136.98      133.90      4.27 o 
   8 -10   2        7.07        5.70      1.48 o 
   9 -10   2        2.50       -1.44      3.73 o 
  -6  -9   2        8.46        8.74      1.54 o 
  -5  -9   2      153.77      150.18      5.18 o 
  -4  -9   2      298.31      289.63      6.85 o 
  -3  -9   2      113.28      119.89      4.45 o 
  -2  -9   2      129.02      123.76      4.34 o 
  -1  -9   2       88.83       83.32      3.35 o 
   0  -9   2      923.70      936.97     11.66 o 
   1  -9   2      205.40      197.88      4.88 o 
   2  -9   2        8.54       10.10      1.05 o 
   3  -9   2       49.65       52.65      2.31 o 
   4  -9   2       16.81       17.76      1.46 o 
   5  -9   2      116.98      120.53      3.54 o 
   6  -9   2      165.00      164.33      4.04 o 
   7  -9   2       11.02        9.52      1.36 o 
   8  -9   2       54.23       60.20      3.18 o 
   9  -9   2      242.35      267.59      6.77 o 
  10  -9   2       54.09       49.92      9.30 o 
  -7  -8   2       89.00       88.40      3.98 o 
  -6  -8   2       47.85       44.40      2.71 o 
  -5  -8   2      133.36      141.17      4.77 o 
  -4  -8   2      262.97      254.55      6.10 o 
  -3  -8   2        6.04        7.28      1.27 o 
  -2  -8   2     1221.12     1177.91     13.72 o 
  -1  -8   2      225.65      238.36      4.45 o 
   0  -8   2        6.34        6.58      0.95 o 
   1  -8   2      548.26      545.96      6.55 o 
   2  -8   2     1105.26     1102.22      9.96 o 
   3  -8   2      778.19      738.06      7.79 o 
   4  -8   2        1.44        1.99      0.84 o 
   5  -8   2      393.38      385.20      5.43 o 
   6  -8   2      443.67      445.29      6.51 o 
   7  -8   2       19.73       22.09      1.62 o 
   8  -8   2       20.58       22.22      1.70 o 
   9  -8   2        8.57       10.27      1.85 o 
  10  -8   2        0.13       -2.75      2.75 o 
  -8  -7   2       69.10       73.75      4.21 o 
  -7  -7   2       56.85       53.00      2.96 o 
  -6  -7   2        0.72        0.18      1.05 o 
  -5  -7   2       13.76       10.11      1.27 o 
  -4  -7   2      159.91      182.68      4.38 o 
  -3  -7   2      467.81      462.50      6.70 o 
  -2  -7   2        0.78        1.04      0.61 o 
  -1  -7   2      497.78      443.54      4.62 o 
   0  -7   2     1585.34     1556.84     10.81 o 
   1  -7   2       35.67       37.30      1.55 o 
   2  -7   2      518.56      509.32      5.33 o 
   3  -7   2      301.26      283.80      3.82 o 
   4  -7   2       48.05       48.94      1.84 o 
   5  -7   2      378.70      374.14      5.12 o 
   6  -7   2       18.57       17.72      1.28 o 
   7  -7   2       21.49       17.93      1.47 o 
   8  -7   2       73.17       75.70      3.34 o 
   9  -7   2       45.90       52.72      2.66 o 
  10  -7   2       16.09       12.66      1.95 o 
  11  -7   2       12.77       13.18      5.05 o 
  -9  -6   2       47.45       57.21      4.67 o 
  -8  -6   2      164.47      162.16      5.19 o 
  -7  -6   2      237.02      229.56      5.81 o 
  -6  -6   2        8.30        4.94      1.18 o 
  -5  -6   2        4.23        3.67      1.09 o 
  -4  -6   2      116.72      125.18      4.13 o 
  -3  -6   2        2.22        1.58      0.77 o 
  -2  -6   2      427.23      390.08      5.35 o 
  -1  -6   2      100.51      114.55      1.85 o 
   0  -6   2        9.46        6.02      0.51 o 
   1  -6   2     1277.52     1256.69      9.18 o 
   2  -6   2      471.83      470.90      4.80 o 
   3  -6   2      955.84      972.64      9.41 o 
   4  -6   2      133.03      135.71      2.60 o 
   5  -6   2       87.84       86.25      2.15 o 
   6  -6   2      314.80      310.42      5.71 o 
   7  -6   2       43.31       41.32      1.87 o 
   8  -6   2       77.69       74.16      2.78 o 
   9  -6   2       19.37       16.99      1.61 o 
  10  -6   2       34.76       35.53      2.46 o 
 -10  -5   2      113.87      117.36     13.63 o 
  -9  -5   2        3.24        2.63      1.38 o 
  -8  -5   2      354.03      343.52      7.64 o 
  -7  -5   2       38.75       30.53      2.13 o 
  -6  -5   2        0.14       -0.86      0.86 o 
  -5  -5   2      568.73      573.36      7.25 o 
  -4  -5   2       74.65       83.50      2.05 o 
  -3  -5   2       25.11       21.25      0.84 o 
  -2  -5   2        0.49        2.00      0.77 o 
  -1  -5   2      676.79      776.43      6.75 o 
   0  -5   2      500.42      477.80      3.99 o 
   1  -5   2       78.68       71.63      1.49 o 
   2  -5   2       12.23       11.42      0.69 o 
   3  -5   2        7.75       17.80      0.89 o 
   4  -5   2      289.03      326.39      4.04 o 
   5  -5   2      550.35      551.95      5.87 o 
   6  -5   2       35.31       38.55      1.64 o 
   7  -5   2       19.42       18.64      1.24 o 
   8  -5   2       51.38       54.71      2.29 o 
   9  -5   2       63.60       58.64      2.60 o 
  10  -5   2       46.36       42.28      2.72 o 
 -10  -4   2       61.65       62.75      3.78 o 
  -9  -4   2        2.37        1.47      1.22 o 
  -8  -4   2      125.32      130.16      4.49 o 
  -7  -4   2      116.63      133.16      3.72 o 
  -6  -4   2      812.51      780.72      8.16 o 
  -5  -4   2       18.38       21.01      1.19 o 
  -4  -4   2      138.16      142.03      2.07 o 
  -3  -4   2     1403.65     1390.07      9.61 o 
  -2  -4   2      384.40      383.15      4.75 o 
  -1  -4   2      885.64      968.14      7.78 o 
   0  -4   2      813.75      866.75      5.52 o 
   1  -4   2       57.12       67.92      1.08 o 
   2  -4   2       37.24       26.93      0.90 o 
   3  -4   2     3773.90     4081.22     21.97 o 
   4  -4   2     3347.80     3667.90     19.17 o 
   5  -4   2      281.65      288.43      4.75 o 
   6  -4   2      683.87      664.27      6.63 o 
   7  -4   2      116.96      123.29      2.87 o 
   8  -4   2      148.40      146.44      3.62 o 
   9  -4   2        6.08        5.18      1.13 o 
  10  -4   2        0.04       -1.37      1.37 o 
  11  -4   2      221.10      248.10     19.10 o 
 -10  -3   2        1.16        2.03      1.20 o 
  -9  -3   2        0.07       -0.62      1.06 o 
  -8  -3   2      334.83      350.40      7.20 o 
  -7  -3   2      356.22      350.06      6.07 o 
  -6  -3   2      143.13      121.51      3.14 o 
  -5  -3   2     1285.99     1287.89     10.85 o 
  -4  -3   2      237.68      246.92      3.31 o 
  -3  -3   2     1303.97     1335.99      8.92 o 
  -2  -3   2      262.18      276.89      2.89 o 
  -1  -3   2     1097.06     1141.52      7.22 o 
   0  -3   2     1719.85     1687.30      7.67 o 
   1  -3   2      369.12      402.10      2.39 o 
   2  -3   2       20.35       24.17      0.80 o 
   3  -3   2      238.87      225.89      2.97 o 
   4  -3   2     1159.86     1228.06      7.98 o 
   5  -3   2      901.81      910.86      7.46 o 
   6  -3   2      345.18      336.84      4.28 o 
   7  -3   2      163.03      162.07      3.11 o 
   8  -3   2      283.11      292.47      5.18 o 
   9  -3   2      124.26      131.21      4.15 o 
  10  -3   2       91.87       93.46      3.86 o 
  11  -3   2        0.00        2.39      2.23 o 
 -11  -2   2       34.72       27.92      4.17 o 
 -10  -2   2       17.39       21.64      2.05 o 
  -9  -2   2       14.09       12.05      1.52 o 
  -8  -2   2       32.99       37.29      2.31 o 
  -7  -2   2      193.55      201.64      4.51 o 
  -6  -2   2       63.75       62.33      2.32 o 
  -5  -2   2      252.31      263.64      3.88 o 
  -4  -2   2      169.63      169.00      2.58 o 
  -3  -2   2      636.86      631.46      4.78 o 
  -2  -2   2       18.62       14.21      0.44 o 
  -1  -2   2     2110.00     2078.41     10.71 o 
   0  -2   2       98.90       81.91      0.71 o 
   1  -2   2     1946.45     2172.14      8.00 o 
   2  -2   2     4219.15     4263.30     15.42 o 
   3  -2   2     2944.95     3064.71     15.00 o 
   4  -2   2       50.64       49.24      1.27 o 
   5  -2   2       34.32       29.76      1.11 o 
   6  -2   2     1113.02     1127.97      9.28 o 
   7  -2   2      449.12      464.78      6.74 o 
   8  -2   2      239.17      231.05      5.25 o 
   9  -2   2      252.16      248.77      6.16 o 
  10  -2   2      157.92      160.90      5.27 o 
  11  -2   2      199.39      210.44     13.60 o 
 -11  -1   2       92.56       99.08      4.68 o 
 -10  -1   2       45.82       45.66      2.84 o 
  -9  -1   2        8.16        7.45      1.19 o 
  -8  -1   2       11.42       13.17      1.50 o 
  -7  -1   2       32.03       34.19      1.75 o 
  -6  -1   2        0.23        1.08      0.67 o 
  -5  -1   2      383.67      372.77      5.03 o 
  -4  -1   2       32.05       27.56      1.13 o 
  -3  -1   2     2592.65     2671.55     14.66 o 
  -2  -1   2      136.75      145.51      1.29 o 
  -1  -1   2      688.79      688.90      3.03 o 
   0  -1   2     2510.43     2457.97      8.31 o 
   1  -1   2     3541.12     3675.34     13.62 o 
   2  -1   2     1723.94     1841.96      7.25 o 
   3  -1   2        1.64        5.26      0.46 o 
   4  -1   2      206.21      231.20      2.90 o 
   5  -1   2     1831.31     1832.79     13.15 o 
   6  -1   2      773.09      784.02      7.40 o 
   7  -1   2       52.97       46.57      2.49 o 
   8  -1   2      765.07      798.38      9.43 o 
   9  -1   2       15.10       11.77      2.03 o 
  10  -1   2      343.73      325.92      8.17 o 
  11  -1   2      168.72      144.62      7.53 o 
 -11   0   2       25.64       25.95      2.28 o 
 -10   0   2        0.06       -0.80      1.22 o 
  -9   0   2       18.29       17.84      1.58 o 
  -8   0   2        9.50        8.53      1.04 o 
  -7   0   2      166.56      166.59      3.64 o 
  -6   0   2       79.98       80.14      2.23 o 
  -5   0   2       27.05       30.65      1.69 o 
  -4   0   2      762.63      795.83      6.08 o 
  -3   0   2      258.53      250.77      2.25 o 
  -2   0   2        4.66        5.15      0.26 o 
  -1   0   2     4665.88     4659.76     17.47 o 
   0   0   2      236.01      259.87      1.23 o 
   1   0   2     1332.36     1345.65      5.19 o 
   2   0   2       57.45       88.49      1.33 o 
   3   0   2        6.42        2.96      0.43 o 
   4   0   2        0.10        0.89      0.42 o 
   5   0   2      108.60      122.16      2.87 o 
   6   0   2      925.90      949.64      8.55 o 
   7   0   2        0.68        0.90      0.60 o 
   8   0   2      270.06      257.69      5.62 o 
   9   0   2      335.71      329.54      7.33 o 
  10   0   2       42.51       45.60      3.02 o 
  11   0   2       16.28       15.04      5.63 o 
 -11   1   2      237.42      239.21      7.04 o 
 -10   1   2      272.54      277.31      5.89 o 
  -9   1   2       59.26       58.75      2.55 o 
  -8   1   2       79.84       84.67      2.93 o 
  -7   1   2       18.05       18.42      1.12 o 
  -6   1   2      186.29      183.73      2.97 o 
  -5   1   2     1522.66     1537.92      9.57 o 
  -4   1   2       20.24       18.46      0.75 o 
  -3   1   2      284.70      279.35      2.09 o 
  -2   1   2      961.91     1001.11      4.45 o 
  -1   1   2      721.97      722.52      3.00 o 
   0   1   2     1053.91      990.03      4.02 o 
   1   1   2      508.33      546.00      2.89 o 
   2   1   2      945.04      998.45      6.12 o 
   3   1   2      219.57      209.85      2.79 o 
   4   1   2       52.74       49.49      1.37 o 
   5   1   2       45.68       40.02      1.32 o 
   6   1   2      144.02      133.10      2.90 o 
   7   1   2       95.28       95.52      2.92 o 
   8   1   2       16.53       17.67      1.61 o 
   9   1   2       10.26        7.33      1.46 o 
  10   1   2      308.68      311.15      8.36 o 
 -11   2   2       18.38       16.80      1.81 o 
 -10   2   2      257.08      247.07      5.59 o 
  -9   2   2       69.68       68.23      2.46 o 
  -8   2   2      509.64      508.95      6.62 o 
  -7   2   2        1.71        1.43      0.72 o 
  -6   2   2        2.18        0.54      0.39 o 
  -5   2   2      175.63      184.37      2.29 o 
  -4   2   2       19.20       19.23      0.64 o 
  -3   2   2      725.24      695.53      3.90 o 
  -2   2   2      123.69      140.42      1.23 o 
  -1   2   2     1817.77     1761.89      6.92 o 
   0   2   2      197.49      194.86      1.67 o 
   1   2   2      241.78      248.95      1.97 o 
   2   2   2      159.37      131.65      2.10 o 
   3   2   2        0.13        4.49      0.75 o 
   4   2   2        2.83        3.09      0.65 o 
   5   2   2      103.50      106.92      2.22 o 
   6   2   2       98.52       97.67      2.63 o 
   7   2   2        3.17        2.23      0.86 o 
   8   2   2       66.23       69.31      3.03 o 
   9   2   2       60.23       60.10      3.27 o 
  10   2   2       29.19       29.29      3.74 o 
 -11   3   2        3.87        3.33      1.25 o 
 -10   3   2        0.78        0.32      1.07 o 
  -9   3   2       84.85       82.85      2.75 o 
  -8   3   2       58.20       56.63      2.00 o 
  -7   3   2        3.39        2.36      0.68 o 
  -6   3   2       63.88       53.63      1.37 o 
  -5   3   2        6.24       11.81      0.81 o 
  -4   3   2        2.29        2.05      0.31 o 
  -3   3   2       90.29       97.43      1.38 o 
  -2   3   2      723.93      835.31      4.16 o 
  -1   3   2     1796.96     1886.86      8.16 o 
   0   3   2     4278.34     4419.55     21.97 o 
   1   3   2      786.31      838.11      6.76 o 
   2   3   2        5.19       10.31      0.77 o 
   3   3   2     1276.71     1273.23     10.13 o 
   4   3   2        0.90        0.26      0.69 o 
   5   3   2      814.47      779.47      8.01 o 
   6   3   2        7.79       12.48      1.19 o 
   7   3   2        2.03        4.25      1.00 o 
   8   3   2      115.22      117.71      4.10 o 
   9   3   2       20.38       12.37      1.83 o 
  10   3   2      141.93      148.83     16.40 o 
 -11   4   2      389.95      402.12      8.36 o 
 -10   4   2        2.33        2.42      1.13 o 
  -9   4   2        0.01       -0.96      0.96 o 
  -8   4   2      118.47      114.74      3.57 o 
  -7   4   2      164.64      163.48      3.23 o 
  -6   4   2      435.40      445.99      4.79 o 
  -5   4   2      444.34      462.19      4.20 o 
  -4   4   2      405.69      424.76      3.74 o 
  -3   4   2       32.72       17.59      0.70 o 
  -2   4   2       86.55       76.05      1.32 o 
  -1   4   2       26.58       16.63      0.71 o 
   0   4   2      464.92      516.18      5.82 o 
   1   4   2       67.02       78.99      2.01 o 
   2   4   2      215.86      193.27      3.26 o 
   3   4   2      416.11      411.86      5.51 o 
   4   4   2      156.13      178.64      3.66 o 
   5   4   2      376.67      374.69      5.77 o 
   6   4   2      180.31      181.99      4.02 o 
   7   4   2      436.08      424.73      7.88 o 
   8   4   2       11.88        8.34      1.88 o 
   9   4   2        0.53        2.28      1.23 o 
 -11   5   2       67.00       57.80      3.21 o 
 -10   5   2       24.72       25.72      2.13 o 
  -9   5   2       44.01       38.55      2.21 o 
  -8   5   2      112.70      107.80      3.39 o 
  -7   5   2      196.33      192.73      4.22 o 
  -6   5   2       96.71       97.66      2.35 o 
  -5   5   2       11.10       10.52      0.71 o 
  -4   5   2      114.83      129.97      2.21 o 
  -3   5   2      763.77      817.57      5.54 o 
  -2   5   2      510.28      599.48      4.75 o 
  -1   5   2       15.82        9.56      0.70 o 
   0   5   2      713.39      669.59      7.59 o 
   1   5   2        6.04       13.40      0.98 o 
   2   5   2     1115.99     1138.40     10.31 o 
   3   5   2        6.62        5.93      0.68 o 
   4   5   2        1.05        2.10      0.82 o 
   5   5   2      487.69      477.62      6.79 o 
   6   5   2        1.97        4.00      1.03 o 
   7   5   2       10.44        6.58      1.26 o 
   8   5   2      180.41      178.38      6.56 o 
   9   5   2       31.57       29.01      5.26 o 
 -11   6   2       55.15       63.10      4.43 o 
 -10   6   2        1.91        1.95      1.29 o 
  -9   6   2       42.48       40.59      2.43 o 
  -8   6   2       18.36       16.53      1.66 o 
  -7   6   2      142.97      137.69      3.84 o 
  -6   6   2      367.40      356.25      4.74 o 
  -5   6   2        8.85        8.04      0.79 o 
  -4   6   2      124.72      127.91      2.38 o 
  -3   6   2      830.89      838.77      6.23 o 
  -2   6   2        6.08        5.57      0.73 o 
  -1   6   2      894.77      929.01      7.80 o 
   0   6   2      171.07      195.96      3.87 o 
   1   6   2      127.62      112.31      2.84 o 
   2   6   2     2151.02     2061.06     17.33 o 
   3   6   2      455.29      448.28      6.54 o 
   4   6   2      227.22      227.66      4.99 o 
   5   6   2       26.06       28.39      1.95 o 
   6   6   2       13.70        9.77      1.29 o 
   7   6   2      340.66      365.28      8.09 o 
   8   6   2       46.36       54.13      5.41 o 
 -11   7   2       15.19       16.82      6.07 o 
 -10   7   2       53.45       53.02      3.21 o 
  -9   7   2      129.88      139.74      4.33 o 
  -8   7   2       24.50       28.88      2.05 o 
  -7   7   2      349.67      346.32      6.09 o 
  -6   7   2      303.61      301.27      4.94 o 
  -5   7   2      161.17      155.98      3.15 o 
  -4   7   2      279.53      262.19      3.75 o 
  -3   7   2      168.69      142.84      2.14 o 
  -2   7   2       19.04       24.29      1.17 o 
  -1   7   2      567.41      522.81      5.87 o 
   0   7   2      171.67      182.74      3.97 o 
   1   7   2        0.29        0.73      0.69 o 
   2   7   2      360.87      330.53      6.07 o 
   3   7   2      520.66      509.11      8.37 o 
   4   7   2       23.64       21.46      1.89 o 
   5   7   2        8.68        5.94      1.22 o 
   6   7   2       44.42       46.02      2.62 o 
   7   7   2       55.38       60.48      4.30 o 
 -10   8   2       48.01       41.88      2.99 o 
  -9   8   2        3.27        3.75      1.32 o 
  -8   8   2      212.25      214.70      5.57 o 
  -7   8   2       30.33       32.06      2.00 o 
  -6   8   2      377.68      361.84      6.51 o 
  -5   8   2      205.98      201.09      3.93 o 
  -4   8   2      284.26      269.34      4.49 o 
  -3   8   2      964.44      882.88      8.36 o 
  -2   8   2       25.91       16.65      1.04 o 
  -1   8   2       17.05        9.93      0.89 o 
   0   8   2        0.26        0.88      0.72 o 
   1   8   2      113.81       94.73      3.06 o 
   2   8   2       32.56       29.34      1.79 o 
   3   8   2        0.77        1.22      0.95 o 
   4   8   2       37.39       39.79      2.52 o 
   5   8   2        0.86        0.72      1.36 o 
   6   8   2        1.61        2.09      1.39 o 
   7   8   2       22.50       13.68      5.10 o 
 -10   9   2       59.28       57.99     10.31 o 
  -9   9   2       13.44       14.61      1.83 o 
  -8   9   2      141.91      150.57      4.84 o 
  -7   9   2       47.27       46.64      2.64 o 
  -6   9   2       91.60       94.02      3.73 o 
  -5   9   2      210.88      198.83      4.83 o 
  -4   9   2      332.64      318.39      5.64 o 
  -3   9   2       45.15       38.24      1.82 o 
  -2   9   2        1.19        1.06      0.73 o 
  -1   9   2      857.73      768.38      8.63 o 
   0   9   2      160.89      176.80      4.06 o 
   1   9   2       56.14       56.19      3.01 o 
   2   9   2       59.85       50.38      2.97 o 
   3   9   2       48.53       44.50      2.87 o 
   4   9   2        0.26        1.29      1.53 o 
   5   9   2       73.65       80.69      3.77 o 
  -9  10   2        1.47        1.35      2.52 o 
  -8  10   2       45.92       46.66      2.82 o 
  -7  10   2        6.87        6.27      1.39 o 
  -6  10   2      311.57      311.45      7.14 o 
  -5  10   2        0.00       -0.29      1.01 o 
  -4  10   2       64.51       68.16      2.77 o 
  -3  10   2     1012.73      959.67     13.75 o 
  -2  10   2       18.71       19.23      1.43 o 
  -1  10   2        1.87        0.37      1.23 o 
   0  10   2       47.60       37.37      2.04 o 
   1  10   2      199.35      198.29      6.16 o 
   2  10   2      190.71      196.03      6.04 o 
   3  10   2       27.95       31.27      2.67 o 
   4  10   2        3.32        4.79      1.44 o 
  -8  11   2        1.94        2.84      1.67 o 
  -7  11   2        7.98        6.45      1.41 o 
  -6  11   2        6.91        8.25      1.96 o 
  -5  11   2        8.62       12.79      1.58 o 
  -4  11   2      226.96      222.78      5.65 o 
  -3  11   2        6.76        5.97      1.11 o 
  -2  11   2       47.71       45.37      2.50 o 
  -1  11   2      220.92      203.58      5.33 o 
   0  11   2      168.41      175.06      5.73 o 
   1  11   2        2.01        2.85      1.34 o 
   2  11   2        3.94        3.71      1.53 o 
   3  11   2        6.66        5.08      2.88 o 
   4  11   2       20.35       13.71      4.73 o 
  -7  12   2       42.02       62.64     10.57 o 
  -6  12   2       85.08       87.26      4.69 o 
  -5  12   2       10.30       15.25      1.94 o 
  -4  12   2       53.21       49.60      2.85 o 
  -3  12   2       87.82       96.79      4.24 o 
  -2  12   2       63.50       68.81      3.46 o 
  -1  12   2       38.84       39.91      2.81 o 
   0  12   2       56.54       54.47      3.44 o 
   1  12   2       32.04       21.20      4.01 o 
   2  12   2      175.00      177.32     14.25 o 
  -4  13   2      405.34      405.94     17.90 o 
  -3  13   2        0.29        2.04      4.33 o 
  -2  13   2       11.41       13.97      5.88 o 
  -1  13   2      183.19      170.36     15.92 o 
   2 -14   3       75.59       69.71     11.47 o 
  -1 -13   3       20.56       29.75      5.33 o 
   0 -13   3      114.87      124.60      8.23 o 
   1 -13   3       18.55       16.47      2.23 o 
   2 -13   3       96.52       99.60      4.91 o 
   3 -13   3       33.81       31.82      2.68 o 
   4 -13   3       45.13       40.92      4.22 o 
   5 -13   3      615.25      600.08     18.20 o 
   6 -13   3       40.27       38.78      6.08 o 
  -3 -12   3      106.60      106.78     12.83 o 
  -2 -12   3        0.00       -0.89      1.35 o 
  -1 -12   3       95.37       93.95      4.44 o 
   0 -12   3       67.57       61.65      3.77 o 
   1 -12   3       65.60       56.45      3.52 o 
   2 -12   3       51.60       58.53      3.29 o 
   3 -12   3       29.75       30.37      2.34 o 
   4 -12   3        4.12        4.81      1.79 o 
   5 -12   3       38.12       36.35      2.64 o 
   6 -12   3      119.95      124.89      4.78 o 
   7 -12   3       31.28       32.67      3.31 o 
  -4 -11   3       22.92       27.88      3.17 o 
  -3 -11   3       62.46       66.83      3.80 o 
  -2 -11   3        5.35        2.10      1.27 o 
  -1 -11   3      103.83      105.29      4.34 o 
   0 -11   3      192.55      187.64      5.68 o 
   1 -11   3        0.06        0.26      1.13 o 
   2 -11   3       99.40      104.76      3.68 o 
   3 -11   3       44.59       43.50      2.58 o 
   4 -11   3        1.60        1.67      1.18 o 
   5 -11   3       57.10       62.62      2.99 o 
   6 -11   3       28.31       29.32      2.12 o 
   7 -11   3       25.12       22.16      2.05 o 
   8 -11   3       38.90       44.81      6.45 o 
  -5 -10   3       47.96       38.81      2.85 o 
  -4 -10   3        6.88        6.42      1.48 o 
  -3 -10   3      149.66      141.00      5.10 o 
  -2 -10   3      127.83      114.16      4.44 o 
  -1 -10   3      407.12      401.30      8.08 o 
   0 -10   3       65.32       67.44      2.95 o 
   1 -10   3       48.12       44.56      2.26 o 
   2 -10   3     1356.21     1341.70     13.94 o 
   3 -10   3      256.49      260.29      5.40 o 
   4 -10   3        0.11        0.77      0.92 o 
   5 -10   3       47.27       43.33      2.43 o 
   6 -10   3       17.68       17.80      1.83 o 
   7 -10   3       72.30       65.21      2.99 o 
   8 -10   3      215.58      216.94      6.03 o 
   9 -10   3        5.01       15.99      5.87 o 
  -6  -9   3       31.99       32.68      2.47 o 
  -5  -9   3       40.30       40.89      2.76 o 
  -4  -9   3       40.64       40.92      2.55 o 
  -3  -9   3      547.89      547.57      9.36 o 
  -2  -9   3       19.31       25.41      2.09 o 
  -1  -9   3        6.73        2.79      1.01 o 
   0  -9   3      984.57      963.76     11.20 o 
   1  -9   3      267.40      265.35      4.35 o 
   2  -9   3      396.22      390.66      6.20 o 
   3  -9   3      213.77      211.66      4.56 o 
   4  -9   3      501.36      490.58      8.38 o 
   5  -9   3      126.62      127.33      3.48 o 
   6  -9   3       48.29       39.69      2.09 o 
   7  -9   3       98.54       94.91      3.43 o 
   8  -9   3       90.02       91.91      3.59 o 
   9  -9   3       27.59       26.74      2.40 o 
  -7  -8   3      158.63      158.53      8.11 o 
  -6  -8   3       50.65       51.88      2.90 o 
  -5  -8   3      114.88      105.97      4.06 o 
  -4  -8   3        6.56        3.48      1.21 o 
  -3  -8   3       19.76       16.68      1.60 o 
  -2  -8   3      224.93      229.28      5.21 o 
  -1  -8   3      926.23      888.86     11.58 o 
   0  -8   3      686.11      651.22      6.84 o 
   1  -8   3      267.72      275.15      4.05 o 
   2  -8   3     2468.43     2397.10     23.52 o 
   3  -8   3      308.36      317.05      4.36 o 
   4  -8   3      833.24      855.99      8.81 o 
   5  -8   3      280.38      273.68      4.62 o 
   6  -8   3       27.82       24.86      1.75 o 
   7  -8   3      328.24      331.59      6.21 o 
   8  -8   3        6.44        5.85      1.28 o 
   9  -8   3        2.68        1.85      1.31 o 
  10  -8   3        6.33        5.48      3.08 o 
  -8  -7   3       33.48       31.16      2.59 o 
  -7  -7   3       27.97       27.87      2.23 o 
  -6  -7   3       19.35       21.81      1.86 o 
  -5  -7   3        9.26       14.50      1.50 o 
  -4  -7   3       42.13       51.88      2.60 o 
  -3  -7   3      201.84      203.60      4.22 o 
  -2  -7   3        0.05        0.14      0.52 o 
  -1  -7   3      226.15      217.93      4.65 o 
   0  -7   3      115.87      104.47      1.95 o 
   1  -7   3     1080.96     1125.20      8.96 o 
   2  -7   3     2042.60     2049.01     14.57 o 
   3  -7   3      384.38      398.54      5.91 o 
   4  -7   3      554.23      545.29      6.49 o 
   5  -7   3      266.82      262.77      4.34 o 
   6  -7   3     1311.62     1310.36     12.17 o 
   7  -7   3        4.05        3.71      1.01 o 
   8  -7   3        0.09        2.33      1.09 o 
   9  -7   3      177.93      169.21      5.41 o 
  10  -7   3       14.46       13.02      3.18 o 
  -9  -6   3       62.46       72.17      4.71 o 
  -8  -6   3       34.80       32.41      2.37 o 
  -7  -6   3       66.02       57.81      2.88 o 
  -6  -6   3      156.53      157.94      4.50 o 
  -5  -6   3      303.81      271.99      5.57 o 
  -4  -6   3      284.44      249.12      6.19 o 
  -3  -6   3        0.49        0.06      0.87 o 
  -2  -6   3      109.55      113.78      3.15 o 
  -1  -6   3      513.04      493.41      5.45 o 
   0  -6   3      604.38      608.05      5.06 o 
   1  -6   3      267.74      297.41      3.33 o 
   2  -6   3     1040.97     1044.46      7.59 o 
   3  -6   3      114.77      133.82      2.67 o 
   4  -6   3      550.20      534.64      5.92 o 
   5  -6   3       23.52       26.28      1.84 o 
   6  -6   3      341.00      336.03      5.21 o 
   7  -6   3      481.38      471.51      6.22 o 
   8  -6   3        5.70        4.22      0.94 o 
   9  -6   3        0.41        1.03      1.28 o 
  10  -6   3        4.24        0.68      1.22 o 
  -9  -5   3      258.66      266.23      7.04 o 
  -8  -5   3       34.20       35.40      2.53 o 
  -7  -5   3       25.29       29.06      2.02 o 
  -6  -5   3        7.27        8.56      1.28 o 
  -5  -5   3      216.14      186.99      4.35 o 
  -4  -5   3     1503.39     1456.39     12.25 o 
  -3  -5   3      358.29      379.14      5.84 o 
  -2  -5   3       93.73       95.54      2.42 o 
  -1  -5   3      152.55      165.79      2.32 o 
   0  -5   3      292.29      313.77      3.03 o 
   1  -5   3       74.47       69.53      1.28 o 
   2  -5   3      289.97      285.73      3.18 o 
   3  -5   3       70.66       77.45      2.04 o 
   4  -5   3        0.36        1.83      0.57 o 
   5  -5   3      368.70      367.02      4.71 o 
   6  -5   3       42.89       37.76      1.64 o 
   7  -5   3      173.81      162.78      3.66 o 
   8  -5   3        8.18        6.33      1.09 o 
   9  -5   3       24.82       17.62      2.18 o 
  10  -5   3       92.24       92.33      3.98 o 
  11  -5   3       10.03        9.16      3.92 o 
 -10  -4   3       12.98       10.40      2.74 o 
  -9  -4   3       16.50       14.53      1.63 o 
  -8  -4   3        3.11        4.00      1.15 o 
  -7  -4   3      145.23      146.71      4.39 o 
  -6  -4   3      218.66      234.30      4.92 o 
  -5  -4   3       14.98       20.41      1.23 o 
  -4  -4   3        5.05        6.84      0.59 o 
  -3  -4   3       21.37       23.06      0.86 o 
  -2  -4   3      381.32      385.90      4.10 o 
  -1  -4   3     1522.67     1541.36      9.06 o 
   0  -4   3       24.41       30.71      0.71 o 
   1  -4   3      192.19      195.40      1.89 o 
   2  -4   3     1622.39     1708.67      9.02 o 
   3  -4   3      189.32      193.58      2.79 o 
   4  -4   3     1057.93     1085.95      8.10 o 
   5  -4   3       18.24       18.35      0.88 o 
   6  -4   3       12.32       13.35      1.07 o 
   7  -4   3      305.36      292.77      5.08 o 
   8  -4   3        0.29        0.92      0.86 o 
   9  -4   3      166.24      158.58      4.48 o 
  10  -4   3        0.42        0.58      1.32 o 
  11  -4   3        6.89       12.67      5.74 o 
 -10  -3   3       53.91       54.38      3.25 o 
  -9  -3   3      284.13      278.95      6.33 o 
  -8  -3   3        9.73        7.95      1.18 o 
  -7  -3   3       33.77       31.16      1.86 o 
  -6  -3   3       67.21       75.62      2.65 o 
  -5  -3   3      684.68      664.16      7.35 o 
  -4  -3   3     1287.91     1201.28      7.75 o 
  -3  -3   3     2016.12     2148.84     12.39 o 
  -2  -3   3      597.47      625.90      4.81 o 
  -1  -3   3      110.06      106.41      1.23 o 
   0  -3   3      668.47      707.35      3.36 o 
   1  -3   3      575.63      557.02      3.07 o 
   2  -3   3     1328.90     1430.13      8.48 o 
   3  -3   3     1584.76     1732.00     10.35 o 
   4  -3   3     2809.11     2915.36     20.40 o 
   5  -3   3      806.83      803.39      6.34 o 
   6  -3   3      122.17      112.91      2.40 o 
   7  -3   3      174.19      164.91      3.44 o 
   8  -3   3       17.94       17.25      1.43 o 
   9  -3   3      425.99      431.06      7.85 o 
  10  -3   3      222.43      223.38      6.90 o 
  11  -3   3       25.67       30.89      7.89 o 
 -11  -2   3       24.24       21.73      2.63 o 
 -10  -2   3       93.70       93.33      4.07 o 
  -9  -2   3       60.85       64.49      2.78 o 
  -8  -2   3       75.77       74.39      2.78 o 
  -7  -2   3      206.33      197.06      3.92 o 
  -6  -2   3      230.73      227.20      4.07 o 
  -5  -2   3        2.48        0.94      0.61 o 
  -4  -2   3      263.85      300.38      3.37 o 
  -3  -2   3      537.34      576.43      4.28 o 
  -2  -2   3      915.68      903.94      5.27 o 
  -1  -2   3     3595.08     3704.17     14.52 o 
   0  -2   3     1278.19     1386.45      5.31 o 
   1  -2   3      150.65      162.62      1.33 o 
   2  -2   3     2477.85     2571.23     12.97 o 
   3  -2   3     1527.33     1717.50     11.18 o 
   4  -2   3       88.61       57.74      1.22 o 
   5  -2   3       12.43       12.55      0.87 o 
   6  -2   3       39.65       42.60      2.14 o 
   7  -2   3      532.54      524.36      6.58 o 
   8  -2   3      111.89      102.44      3.28 o 
   9  -2   3      107.01      103.00      4.02 o 
  10  -2   3       87.99       88.16      4.32 o 
  11  -2   3        0.25        4.76      3.53 o 
 -11  -1   3        5.71        4.84      1.58 o 
 -10  -1   3       13.80       10.86      1.78 o 
  -9  -1   3      204.65      216.35      4.95 o 
  -8  -1   3       43.07       43.83      1.95 o 
  -7  -1   3      422.73      421.39      5.69 o 
  -6  -1   3      249.20      247.73      3.94 o 
  -5  -1   3      208.22      217.84      3.35 o 
  -4  -1   3     4016.39     4070.67     22.71 o 
  -3  -1   3     1812.49     1923.92      8.85 o 
  -2  -1   3        3.04        6.04      0.28 o 
  -1  -1   3      713.63      714.77      3.13 o 
   0  -1   3        3.20        1.23      0.16 o 
   1  -1   3     2388.26     2371.40      9.18 o 
   2  -1   3      625.01      622.80      3.62 o 
   3  -1   3       20.93       21.76      0.78 o 
   4  -1   3      582.63      580.64      5.54 o 
   5  -1   3      181.08      174.08      2.90 o 
   6  -1   3      429.30      423.03      5.09 o 
   7  -1   3      694.59      676.90      8.07 o 
   8  -1   3        7.82       10.10      1.56 o 
   9  -1   3      216.88      236.20      6.24 o 
  10  -1   3      405.74      400.72      9.24 o 
  11  -1   3       34.69       25.24      6.43 o 
 -11   0   3       13.62        8.30      1.98 o 
 -10   0   3      163.78      165.92      4.56 o 
  -9   0   3       45.71       45.66      2.06 o 
  -8   0   3      144.70      147.86      3.70 o 
  -7   0   3      331.76      326.31      5.15 o 
  -6   0   3      370.30      360.46      4.77 o 
  -5   0   3      665.59      646.84      5.78 o 
  -4   0   3      230.51      211.16      2.61 o 
  -3   0   3      147.84      149.89      1.49 o 
  -2   0   3     5924.54     5968.56     22.30 o 
  -1   0   3     1086.66     1072.31      5.16 o 
   0   0   3     1911.03     1972.98      6.73 o 
   1   0   3        1.72        4.40      0.26 o 
   2   0   3      297.12      312.62      3.14 o 
   3   0   3      832.48      801.72      5.95 o 
   4   0   3       73.54       57.84      1.53 o 
   5   0   3      154.40      143.19      2.67 o 
   6   0   3      120.40      124.60      2.98 o 
   7   0   3      117.53      124.26      3.64 o 
   8   0   3       31.96       28.18      1.95 o 
   9   0   3      249.89      242.57      6.40 o 
  10   0   3        7.72        4.24      1.64 o 
 -12   1   3       60.68       56.21     10.17 o 
 -11   1   3       50.86       46.38      3.02 o 
 -10   1   3       62.20       58.30      2.69 o 
  -9   1   3        3.76        2.11      0.92 o 
  -8   1   3      504.67      483.56      6.13 o 
  -7   1   3       87.24       86.27      2.42 o 
  -6   1   3      116.69      113.17      2.35 o 
  -5   1   3      144.38      145.61      2.16 o 
  -4   1   3      752.19      700.17      5.00 o 
  -3   1   3       58.52       69.95      1.06 o 
  -2   1   3       23.37       25.12      0.49 o 
  -1   1   3     1953.68     1896.26      7.41 o 
   0   1   3      983.55     1057.48      4.87 o 
   1   1   3     1717.80     1711.39      6.91 o 
   2   1   3       10.86       12.19      0.61 o 
   3   1   3       27.96       25.40      0.91 o 
   4   1   3       13.42       12.33      0.82 o 
   5   1   3        3.31        4.02      0.60 o 
   6   1   3      173.33      160.72      3.17 o 
   7   1   3      447.72      415.54      6.41 o 
   8   1   3       48.60       44.86      2.35 o 
   9   1   3       84.38       92.03      3.80 o 
  10   1   3      171.76      170.31     10.42 o 
 -12   2   3        8.84        1.46      3.40 o 
 -11   2   3       44.07       40.93      2.51 o 
 -10   2   3      494.60      500.49      8.23 o 
  -9   2   3      268.72      270.45      4.88 o 
  -8   2   3        7.35        5.83      0.86 o 
  -7   2   3      605.57      594.56      6.48 o 
  -6   2   3      110.45      116.21      1.86 o 
  -5   2   3      148.04      152.26      1.76 o 
  -4   2   3      128.01      134.48      1.80 o 
  -3   2   3      222.85      264.22      2.21 o 
  -2   2   3     1328.44     1340.73      6.28 o 
  -1   2   3       58.48       48.22      0.74 o 
   0   2   3     1013.40     1019.35      5.17 o 
   1   2   3      227.39      246.21      2.54 o 
   2   2   3       69.82       67.84      1.61 o 
   3   2   3      365.15      344.16      4.11 o 
   4   2   3       12.52       13.05      0.95 o 
   5   2   3        9.13       11.43      1.18 o 
   6   2   3        0.06        0.70      0.81 o 
   7   2   3      142.45      142.94      3.66 o 
   8   2   3       53.02       55.75      2.65 o 
   9   2   3      324.09      327.26      7.88 o 
  10   2   3        8.45        8.85      3.44 o 
 -11   3   3      124.25      119.35      4.38 o 
 -10   3   3        0.16       -1.17      1.17 o 
  -9   3   3      147.01      148.73      3.92 o 
  -8   3   3      181.64      176.84      3.52 o 
  -7   3   3       35.20       33.02      1.76 o 
  -6   3   3      219.08      229.13      3.23 o 
  -5   3   3       92.28       90.53      1.84 o 
  -4   3   3      674.01      711.62      5.03 o 
  -3   3   3      370.39      398.03      3.78 o 
  -2   3   3        3.05        0.92      0.30 o 
  -1   3   3       15.22       26.89      0.82 o 
   0   3   3       33.35       37.14      1.10 o 
   1   3   3       65.45       42.46      1.19 o 
   2   3   3       44.72       53.27      1.75 o 
   3   3   3      105.94      106.65      2.56 o 
   4   3   3      292.51      317.28      4.86 o 
   5   3   3       36.21       36.81      1.80 o 
   6   3   3      116.35      116.85      3.33 o 
   7   3   3      129.15      119.02      4.50 o 
   8   3   3        0.23       -0.94      1.11 o 
   9   3   3      219.42      220.05      6.57 o 
  10   3   3       77.95       79.31     11.56 o 
 -11   4   3      180.29      174.11      6.12 o 
 -10   4   3      367.49      369.14      7.54 o 
  -9   4   3       16.61       17.13      1.51 o 
  -8   4   3      136.82      139.14      3.76 o 
  -7   4   3      148.10      142.18      3.07 o 
  -6   4   3       75.87       84.87      2.20 o 
  -5   4   3      185.29      182.43      2.76 o 
  -4   4   3      272.20      268.05      3.59 o 
  -3   4   3      308.75      332.16      2.88 o 
  -2   4   3     1460.66     1511.60      8.55 o 
  -1   4   3     3611.60     3726.30     19.13 o 
   0   4   3        8.30       20.07      0.92 o 
   1   4   3      111.61      124.63      2.18 o 
   2   4   3        2.76        0.41      0.34 o 
   3   4   3      996.33      942.57      8.57 o 
   4   4   3     1744.23     1692.08     15.56 o 
   5   4   3      226.49      227.87      4.56 o 
   6   4   3        0.22        0.65      0.87 o 
   7   4   3      167.83      169.16      5.34 o 
   8   4   3        9.02        9.98      1.75 o 
   9   4   3      287.48      313.21     13.03 o 
 -11   5   3       96.83       93.52      4.04 o 
 -10   5   3        7.93        4.55      1.17 o 
  -9   5   3       19.94       18.70      1.58 o 
  -8   5   3      558.51      571.11      8.46 o 
  -7   5   3      425.46      424.41      7.15 o 
  -6   5   3      281.18      288.04      4.18 o 
  -5   5   3      329.44      349.87      4.72 o 
  -4   5   3      765.30      787.95      6.30 o 
  -3   5   3       83.40       88.35      1.47 o 
  -2   5   3       95.79       83.06      1.66 o 
  -1   5   3      257.50      283.58      3.46 o 
   0   5   3       42.68       33.60      1.38 o 
   1   5   3     1520.38     1478.27     11.56 o 
   2   5   3       19.04       16.34      1.01 o 
   3   5   3        4.10        5.01      0.93 o 
   4   5   3      781.54      737.96      8.16 o 
   5   5   3        9.25        7.60      1.05 o 
   6   5   3      214.21      210.90      5.23 o 
   7   5   3       14.22       10.66      1.78 o 
   8   5   3        4.03        4.29      1.49 o 
 -11   6   3       40.10       36.73      4.05 o 
 -10   6   3      769.49      778.91     11.40 o 
  -9   6   3        6.86        6.56      1.40 o 
  -8   6   3       65.17       58.09      2.91 o 
  -7   6   3      395.41      399.38      6.79 o 
  -6   6   3       10.81       14.35      1.15 o 
  -5   6   3      371.90      368.59      4.61 o 
  -4   6   3       33.12       37.18      1.21 o 
  -3   6   3       53.99       64.27      1.39 o 
  -2   6   3     1315.67     1303.70      8.59 o 
  -1   6   3      318.54      339.74      4.02 o 
   0   6   3      221.13      211.63      3.60 o 
   1   6   3       16.83       18.67      1.21 o 
   2   6   3      302.17      293.60      4.97 o 
   3   6   3     1598.64     1563.07     13.89 o 
   4   6   3      128.10      127.41      3.80 o 
   5   6   3        0.12        0.16      1.02 o 
   6   6   3      108.80      110.77      3.96 o 
   7   6   3        0.58        1.74      1.34 o 
   8   6   3       70.15       62.27      7.05 o 
 -11   7   3       47.27       49.04      4.45 o 
 -10   7   3        9.38        6.08      1.23 o 
  -9   7   3       50.83       46.34      2.66 o 
  -8   7   3      349.00      347.75      6.90 o 
  -7   7   3      138.78      140.30      4.12 o 
  -6   7   3        0.59        1.20      0.77 o 
  -5   7   3      115.31      123.06      2.75 o 
  -4   7   3      135.83      137.22      2.94 o 
  -3   7   3      217.87      200.54      3.11 o 
  -2   7   3      170.89      157.34      2.93 o 
  -1   7   3       34.43       30.93      1.33 o 
   0   7   3      403.81      354.77      4.86 o 
   1   7   3      686.94      686.93      7.38 o 
   2   7   3        0.07       -0.14      0.97 o 
   3   7   3        2.99        2.56      0.99 o 
   4   7   3        0.56        0.33      1.04 o 
   5   7   3      180.66      191.59      5.14 o 
   6   7   3      226.78      226.37      6.75 o 
   7   7   3       54.35       53.26      6.36 o 
 -10   8   3      190.13      186.37      6.31 o 
  -9   8   3       12.70        9.71      1.55 o 
  -8   8   3       59.95       59.65      2.97 o 
  -7   8   3      140.13      143.20      4.35 o 
  -6   8   3        5.20        4.34      0.99 o 
  -5   8   3      113.53      115.71      3.53 o 
  -4   8   3       17.32       14.74      1.20 o 
  -3   8   3       53.00       45.10      1.83 o 
  -2   8   3      399.54      396.56      4.85 o 
  -1   8   3       47.25       48.25      1.77 o 
   0   8   3      128.23      123.08      3.25 o 
   1   8   3       80.19       72.13      2.38 o 
   2   8   3       25.22       23.86      1.78 o 
   3   8   3      588.26      599.03      8.69 o 
   4   8   3       47.25       48.75      3.53 o 
   5   8   3        1.19        0.81      1.84 o 
   6   8   3       39.66       47.36      3.35 o 
 -10   9   3       87.21       89.48      5.20 o 
  -9   9   3        0.14        1.23      1.26 o 
  -8   9   3      583.84      598.14     12.16 o 
  -7   9   3      124.06      129.04      4.34 o 
  -6   9   3        0.32        0.71      1.16 o 
  -5   9   3       83.12       90.53      3.33 o 
  -4   9   3       23.23       24.10      1.75 o 
  -3   9   3       72.42       74.18      2.71 o 
  -2   9   3       46.65       36.83      1.85 o 
  -1   9   3      173.36      165.03      3.52 o 
   0   9   3        1.46        2.59      0.78 o 
   1   9   3       85.85       83.10      3.14 o 
   2   9   3       93.07       84.90      3.52 o 
   3   9   3       26.99       26.32      2.22 o 
   4   9   3        2.16        0.68      1.31 o 
   5   9   3      128.70      126.23      5.41 o 
  -9  10   3        1.02        0.46      2.23 o 
  -8  10   3      162.07      158.26      5.45 o 
  -7  10   3      271.35      276.27      6.99 o 
  -6  10   3        3.05        2.04      1.30 o 
  -5  10   3        2.64        1.11      1.03 o 
  -4  10   3       52.97       53.94      2.73 o 
  -3  10   3        0.16       -0.21      0.82 o 
  -2  10   3       22.63       22.95      1.81 o 
  -1  10   3        1.44        2.15      0.92 o 
   0  10   3      164.88      166.80      4.23 o 
   1  10   3        0.17        1.82      1.16 o 
   2  10   3       43.30       45.10      3.20 o 
   3  10   3      222.71      214.34      5.94 o 
   4  10   3       61.33       56.67      5.82 o 
  -8  11   3       43.85       57.18      5.32 o 
  -7  11   3      156.79      164.89      5.60 o 
  -6  11   3       29.80       27.35      2.28 o 
  -5  11   3       10.09        9.93      1.44 o 
  -4  11   3       20.24       21.27      1.86 o 
  -3  11   3      191.75      211.71      5.55 o 
  -2  11   3       30.02       31.10      2.11 o 
  -1  11   3        6.78        5.61      1.28 o 
   0  11   3      188.47      203.26      6.26 o 
   1  11   3      144.46      142.15      5.39 o 
   2  11   3       25.31       24.97      2.31 o 
   3  11   3       23.12       21.98      3.70 o 
  -6  12   3        2.92        5.65      1.98 o 
  -5  12   3      673.30      701.35     12.59 o 
  -4  12   3       22.11       20.93      2.04 o 
  -3  12   3       25.79       23.66      2.20 o 
  -2  12   3      308.82      337.12      8.39 o 
  -1  12   3       47.46       49.28      3.15 o 
   0  12   3       14.38       14.27      2.34 o 
   1  12   3       62.84       57.10      5.67 o 
  -4  13   3      166.10      162.43     11.38 o 
  -3  13   3      634.69      636.24     33.44 o 
  -1  13   3       66.12       92.58     11.82 o 
  -1 -13   4        6.32        8.47      3.63 o 
   0 -13   4       44.04       34.66      4.48 o 
   1 -13   4       86.64       87.23      4.55 o 
   2 -13   4        1.45        1.68      1.43 o 
   3 -13   4       54.50       66.86      5.91 o 
   4 -13   4      126.44      113.20      7.73 o 
   5 -13   4       14.97       14.84      3.07 o 
   6 -13   4       57.15       54.61      6.82 o 
  -3 -12   4       24.24       24.37      4.96 o 
  -2 -12   4      146.78      142.63      5.54 o 
  -1 -12   4       33.84       34.42      2.79 o 
   0 -12   4       16.42       17.91      2.19 o 
   1 -12   4        0.02       -0.42      1.22 o 
   2 -12   4        3.20        1.05      1.29 o 
   3 -12   4       31.53       29.32      2.09 o 
   4 -12   4      158.49      159.27      5.54 o 
   5 -12   4       21.22       15.72      2.27 o 
   6 -12   4       88.51       84.54      4.51 o 
   7 -12   4       20.59       16.77      2.90 o 
  -4 -11   4       42.59       46.17      3.52 o 
  -3 -11   4      112.27      113.25      4.85 o 
  -2 -11   4       88.59       85.81      4.10 o 
  -1 -11   4       32.68       39.47      2.77 o 
   0 -11   4       28.80       33.84      2.41 o 
   1 -11   4       44.91       52.46      2.79 o 
   2 -11   4       42.14       45.55      3.45 o 
   3 -11   4       78.42       83.20      3.32 o 
   4 -11   4        1.97        2.19      0.98 o 
   5 -11   4        6.38        7.10      1.31 o 
   6 -11   4        9.22        7.80      1.23 o 
   7 -11   4        7.12        7.13      1.44 o 
   8 -11   4      165.28      181.04     10.05 o 
  -6 -10   4        1.22        2.21      1.72 o 
  -5 -10   4      130.93      139.96      6.57 o 
  -4 -10   4       16.54       15.99      1.78 o 
  -3 -10   4        1.44        3.61      1.37 o 
  -2 -10   4      195.47      195.55      5.79 o 
  -1 -10   4      193.69      192.17      5.87 o 
   0 -10   4       18.05       14.69      1.52 o 
   1 -10   4        8.92       10.85      1.24 o 
   2 -10   4      149.49      147.58      3.81 o 
   3 -10   4        0.09       -0.11      0.82 o 
   4 -10   4       83.70       77.54      2.87 o 
   5 -10   4      141.26      143.81      4.13 o 
   6 -10   4       47.62       55.16      2.43 o 
   7 -10   4       21.13       18.60      1.69 o 
   8 -10   4       49.79       51.82      3.05 o 
  -7  -9   4       16.27        9.43      2.10 o 
  -6  -9   4       40.37       42.07      3.03 o 
  -5  -9   4        1.49        1.55      1.29 o 
  -4  -9   4       35.82       38.49      2.40 o 
  -3  -9   4       18.00       15.11      1.66 o 
  -2  -9   4       27.55       30.82      2.27 o 
  -1  -9   4        1.61        2.03      1.03 o 
   0  -9   4       45.31       44.41      2.13 o 
   1  -9   4      131.22      133.74      3.05 o 
   2  -9   4       10.33        6.94      0.82 o 
   3  -9   4      836.04      858.81      8.44 o 
   4  -9   4        6.53        4.69      0.97 o 
   5  -9   4       61.09       65.23      2.54 o 
   6  -9   4      534.29      524.87      7.61 o 
   7  -9   4      111.13      107.35      3.97 o 
   8  -9   4      288.48      300.46      6.66 o 
   9  -9   4       68.56       63.34      6.10 o 
  -8  -8   4      102.42      100.86      9.86 o 
  -7  -8   4       32.69       41.35      2.78 o 
  -6  -8   4       14.06        9.94      1.53 o 
  -5  -8   4      238.60      223.87      5.89 o 
  -4  -8   4       86.49       86.47      3.32 o 
  -3  -8   4       83.32       67.88      2.96 o 
  -2  -8   4        3.30        5.06      1.07 o 
  -1  -8   4      113.98      108.18      3.50 o 
   0  -8   4        9.79        8.87      0.95 o 
   1  -8   4       28.03       26.77      1.35 o 
   2  -8   4       14.33       12.66      1.01 o 
   3  -8   4      255.44      251.93      4.13 o 
   4  -8   4      621.46      624.90      6.67 o 
   5  -8   4      193.98      198.72      3.91 o 
   6  -8   4        5.64        8.39      1.09 o 
   7  -8   4      120.01      123.29      4.08 o 
   8  -8   4      515.09      502.47      8.93 o 
   9  -8   4       33.90       40.43      2.88 o 
  10  -8   4       68.54       77.61     10.97 o 
  -8  -7   4      296.44      310.61      7.74 o 
  -7  -7   4      253.45      285.27      6.67 o 
  -6  -7   4        3.77        3.54      1.08 o 
  -5  -7   4       38.99       28.80      1.96 o 
  -4  -7   4       22.78       23.28      1.80 o 
  -3  -7   4      448.77      416.87      6.96 o 
  -2  -7   4      883.51      833.60     10.59 o 
  -1  -7   4        5.13        3.91      0.64 o 
   0  -7   4        5.27        4.56      0.72 o 
   1  -7   4      326.98      318.90      4.04 o 
   2  -7   4        6.04        3.78      0.48 o 
   3  -7   4      144.65      155.75      2.88 o 
   4  -7   4       15.94       19.65      1.10 o 
   5  -7   4        0.33       -0.84      0.84 o 
   6  -7   4      327.52      323.30      7.47 o 
   7  -7   4       33.12       26.56      1.83 o 
   8  -7   4       44.23       45.03      2.63 o 
   9  -7   4       47.07       46.28      2.90 o 
  10  -7   4        8.32        2.36      3.35 o 
  -9  -6   4       23.66       25.31      3.55 o 
  -8  -6   4       25.29       27.23      2.13 o 
  -7  -6   4        0.89        1.42      1.19 o 
  -6  -6   4      103.54       97.94      3.51 o 
  -5  -6   4      232.87      254.85      5.33 o 
  -4  -6   4        4.22        5.56      1.04 o 
  -3  -6   4       12.48       12.24      1.46 o 
  -2  -6   4       63.28       62.14      2.01 o 
  -1  -6   4        2.56        2.68      0.59 o 
   0  -6   4     1291.25     1337.25      9.23 o 
   1  -6   4       22.59       24.38      0.90 o 
   2  -6   4      176.93      211.53      3.20 o 
   3  -6   4      435.75      445.76      4.72 o 
   4  -6   4        0.39        0.11      0.54 o 
   5  -6   4      971.50     1018.55     13.03 o 
   6  -6   4      364.11      387.43      5.44 o 
   7  -6   4        8.32        9.75      1.17 o 
   8  -6   4      169.55      173.07      4.68 o 
   9  -6   4      152.95      158.35      4.77 o 
  10  -6   4       15.27       13.50      3.72 o 
 -10  -5   4        1.92       -0.23      1.70 o 
  -9  -5   4       22.80       18.59      2.06 o 
  -8  -5   4      227.95      233.72      6.91 o 
  -7  -5   4      110.49      112.28      4.01 o 
  -6  -5   4       10.91        7.37      1.19 o 
  -5  -5   4       47.53       61.60      2.47 o 
  -4  -5   4       42.46       38.32      1.40 o 
  -3  -5   4      262.49      224.52      3.29 o 
  -2  -5   4      196.66      181.50      3.01 o 
  -1  -5   4       43.27       55.51      1.30 o 
   0  -5   4        0.09        0.47      0.28 o 
   1  -5   4      425.45      468.34      3.84 o 
   2  -5   4      444.23      424.31      3.78 o 
   3  -5   4      574.80      615.46      5.90 o 
   4  -5   4       11.07       11.52      0.79 o 
   5  -5   4     2429.00     2458.03     15.28 o 
   6  -5   4     1588.74     1568.52     12.12 o 
   7  -5   4        2.82        1.76      0.86 o 
   8  -5   4        0.27        1.28      1.27 o 
   9  -5   4        0.08       -0.86      1.11 o 
  10  -5   4       71.28       68.73      3.58 o 
 -10  -4   4       41.90       37.41      3.41 o 
  -9  -4   4      119.71      121.63      4.29 o 
  -8  -4   4        7.72        8.57      1.31 o 
  -7  -4   4       46.27       47.88      2.56 o 
  -6  -4   4      435.83      427.56      6.71 o 
  -5  -4   4      253.90      239.79      5.05 o 
  -4  -4   4        7.25       10.54      0.76 o 
  -3  -4   4      241.57      256.56      3.09 o 
  -2  -4   4      254.04      318.87      3.30 o 
  -1  -4   4        0.04        2.95      0.32 o 
   0  -4   4        1.70        0.71      0.28 o 
   1  -4   4      485.92      539.40      3.75 o 
   2  -4   4     1261.88     1454.79      8.45 o 
   3  -4   4        1.41        4.34      0.39 o 
   4  -4   4      165.96      179.06      2.93 o 
   5  -4   4      208.97      197.74      2.77 o 
   6  -4   4      158.17      156.75      3.23 o 
   7  -4   4        2.30        2.67      0.83 o 
   8  -4   4      166.54      168.96      4.68 o 
   9  -4   4        0.87        3.21      1.28 o 
  10  -4   4        0.88        0.59      1.51 o 
 -10  -3   4       12.24       15.34      1.83 o 
  -9  -3   4       21.70       23.46      1.90 o 
  -8  -3   4      365.89      365.03      6.38 o 
  -7  -3   4      328.11      349.30      6.10 o 
  -6  -3   4      204.31      208.52      3.97 o 
  -5  -3   4      479.15      499.05      5.29 o 
  -4  -3   4       34.58       38.52      1.23 o 
  -3  -3   4        1.91        1.74      0.37 o 
  -2  -3   4       85.32       83.96      1.61 o 
  -1  -3   4      627.62      756.71      4.36 o 
   0  -3   4      309.49      372.30      2.35 o 
   1  -3   4      649.80      685.57      3.79 o 
   2  -3   4      302.17      357.02      3.27 o 
   3  -3   4     2565.07     2732.01     15.24 o 
   4  -3   4      267.07      267.95      4.38 o 
   5  -3   4        7.59        6.06      0.64 o 
   6  -3   4     1402.89     1392.27     12.26 o 
   7  -3   4       96.64      101.26      2.94 o 
   8  -3   4       52.02       52.42      2.46 o 
   9  -3   4       16.85       16.34      2.39 o 
  10  -3   4       35.81       36.46      2.80 o 
 -11  -2   4       58.02       52.38      4.28 o 
 -10  -2   4      209.58      220.42      6.64 o 
  -9  -2   4        0.22        1.68      1.03 o 
  -8  -2   4        1.57        1.90      0.75 o 
  -7  -2   4      356.52      353.13      5.28 o 
  -6  -2   4       19.55       16.99      1.26 o 
  -5  -2   4     1178.84     1155.81      9.60 o 
  -4  -2   4      230.83      229.49      3.04 o 
  -3  -2   4      129.40      165.89      2.00 o 
  -2  -2   4      593.13      622.54      3.66 o 
  -1  -2   4        1.98        1.43      0.23 o 
   0  -2   4      660.60      614.65      3.16 o 
   1  -2   4       79.82       90.48      1.14 o 
   2  -2   4      479.87      536.86      4.63 o 
   3  -2   4      233.28      213.89      2.63 o 
   4  -2   4      301.95      323.37      3.65 o 
   5  -2   4      610.05      624.34      7.20 o 
   6  -2   4      103.74      104.62      2.56 o 
   7  -2   4       23.37       25.62      1.61 o 
   8  -2   4      613.58      627.99      9.83 o 
   9  -2   4       22.05       22.90      2.49 o 
  10  -2   4       10.78        9.13      1.71 o 
 -11  -1   4       70.94       77.15      4.31 o 
 -10  -1   4       28.74       26.32      1.99 o 
  -9  -1   4        0.60        0.29      0.83 o 
  -8  -1   4      205.60      208.52      4.20 o 
  -7  -1   4        3.92        2.03      0.71 o 
  -6  -1   4      271.41      264.55      4.04 o 
  -5  -1   4      620.65      611.71      5.95 o 
  -4  -1   4      343.93      339.87      3.54 o 
  -3  -1   4      976.09      967.49      5.40 o 
  -2  -1   4       81.18       75.33      0.91 o 
  -1  -1   4       11.38        6.14      0.40 o 
   0  -1   4     1437.88     1456.29      5.70 o 
   1  -1   4      444.67      405.80      3.17 o 
   2  -1   4      140.01      117.53      1.55 o 
   3  -1   4      359.98      347.65      3.48 o 
   4  -1   4        0.78        2.00      0.62 o 
   5  -1   4      263.11      250.59      3.52 o 
   6  -1   4      838.28      833.54      7.50 o 
   7  -1   4       28.50       26.06      1.73 o 
   8  -1   4       46.78       49.80      2.63 o 
   9  -1   4       63.69       76.78      4.06 o 
  10  -1   4        3.85        3.70      1.52 o 
 -11   0   4       13.10       10.44      1.98 o 
 -10   0   4      179.57      176.11      4.67 o 
  -9   0   4        6.13        3.80      1.13 o 
  -8   0   4      557.62      573.29      7.20 o 
  -7   0   4       20.86       19.80      1.16 o 
  -6   0   4      834.82      816.75      6.92 o 
  -5   0   4     2129.89     2199.63     13.51 o 
  -4   0   4       37.52       28.71      0.81 o 
  -3   0   4      426.66      491.44      3.17 o 
  -2   0   4       72.71       60.50      0.68 o 
  -1   0   4     3853.49     4042.36     18.55 o 
   0   0   4     1630.69     1579.64      6.25 o 
   1   0   4        0.26        1.01      0.20 o 
   2   0   4      418.33      416.30      3.13 o 
   3   0   4      548.30      529.21      4.49 o 
   4   0   4        0.51        0.42      0.54 o 
   5   0   4      176.42      167.90      2.87 o 
   6   0   4        6.81        5.19      0.69 o 
   7   0   4        0.24        1.52      0.93 o 
   8   0   4      311.85      320.59      6.71 o 
   9   0   4       45.84       45.59      2.75 o 
  10   0   4       12.06       12.43      3.09 o 
 -11   1   4      107.98      100.82      4.05 o 
 -10   1   4       33.14       25.81      1.87 o 
  -9   1   4      232.15      234.31      4.97 o 
  -8   1   4      200.54      195.98      3.97 o 
  -7   1   4      322.61      339.02      4.52 o 
  -6   1   4      940.97      943.34      7.65 o 
  -5   1   4      745.82      793.81      6.03 o 
  -4   1   4      987.61     1082.71      6.27 o 
  -3   1   4     1796.91     1851.97      8.28 o 
  -2   1   4      451.56      501.97      2.80 o 
  -1   1   4       26.46       15.22      0.39 o 
   0   1   4      132.25      137.86      1.36 o 
   1   1   4     2842.40     3080.83     12.03 o 
   2   1   4     1472.14     1481.39      8.45 o 
   3   1   4       61.93       50.87      1.14 o 
   4   1   4      218.76      220.17      3.60 o 
   5   1   4       95.51       88.76      2.75 o 
   6   1   4       10.84       10.02      1.07 o 
   7   1   4        9.37       12.37      1.33 o 
   8   1   4        0.24       -0.40      1.18 o 
   9   1   4       21.58       20.22      1.92 o 
  10   1   4       44.77       15.98      5.87 o 
 -11   2   4      112.60      113.08      4.09 o 
 -10   2   4        0.88        0.92      1.00 o 
  -9   2   4      176.92      177.35      4.17 o 
  -8   2   4      186.38      190.88      3.79 o 
  -7   2   4       47.14       46.30      1.97 o 
  -6   2   4      109.21       99.97      2.10 o 
  -5   2   4      427.61      419.22      4.44 o 
  -4   2   4     2207.54     2326.90     12.23 o 
  -3   2   4      164.86      169.47      1.82 o 
  -2   2   4       93.58      102.91      1.61 o 
  -1   2   4     4267.87     4430.20     18.69 o 
   0   2   4     1810.24     1775.03      8.02 o 
   1   2   4     1268.18     1376.10      7.57 o 
   2   2   4      760.74      823.08      6.82 o 
   3   2   4       17.86       25.11      1.37 o 
   4   2   4      109.50      107.66      2.31 o 
   5   2   4      532.25      513.28      7.71 o 
   6   2   4      898.56      895.00      9.89 o 
   7   2   4      119.34      123.74      3.51 o 
   8   2   4      117.98      121.84      4.35 o 
   9   2   4       77.74       75.65      3.90 o 
 -11   3   4      127.24      135.36      4.50 o 
 -10   3   4       14.37       11.23      1.25 o 
  -9   3   4      184.61      182.54      4.35 o 
  -8   3   4       66.62       68.26      2.34 o 
  -7   3   4        6.62        4.76      0.70 o 
  -6   3   4       95.69       90.85      2.15 o 
  -5   3   4       86.67       79.82      1.87 o 
  -4   3   4        3.23        4.10      0.47 o 
  -3   3   4      700.67      701.84      4.82 o 
  -2   3   4        3.32        1.07      0.24 o 
  -1   3   4      548.30      586.20      5.61 o 
   0   3   4      104.31      116.26      1.92 o 
   1   3   4        1.17        0.50      0.39 o 
   2   3   4      673.37      663.01      6.62 o 
   3   3   4      150.92      141.39      2.98 o 
   4   3   4       20.47       16.61      1.07 o 
   5   3   4       52.58       51.26      2.07 o 
   6   3   4      410.38      398.15      6.54 o 
   7   3   4        6.21        4.52      0.98 o 
   8   3   4       67.36       63.74      3.40 o 
   9   3   4       46.05       47.06      5.13 o 
 -11   4   4      189.14      188.78      5.64 o 
 -10   4   4      176.00      179.33      4.88 o 
  -9   4   4      247.39      253.05      5.44 o 
  -8   4   4        5.74        5.52      1.02 o 
  -7   4   4       12.26       10.63      1.08 o 
  -6   4   4      323.49      309.70      4.22 o 
  -5   4   4      234.28      234.12      3.57 o 
  -4   4   4       26.02       31.42      1.14 o 
  -3   4   4       12.42       10.11      0.53 o 
  -2   4   4      273.25      259.31      2.97 o 
  -1   4   4      518.20      542.68      5.93 o 
   0   4   4     1433.63     1432.94      9.84 o 
   1   4   4       12.14       12.48      0.79 o 
   2   4   4      120.82      123.22      3.08 o 
   3   4   4       92.05      100.08      2.79 o 
   4   4   4      735.98      722.14      7.73 o 
   5   4   4      338.10      329.06      5.48 o 
   6   4   4        7.51        8.17      1.06 o 
   7   4   4        8.70       11.78      1.41 o 
   8   4   4       71.69       79.46      3.92 o 
   9   4   4        0.04        1.63      3.47 o 
 -11   5   4      359.35      353.40      8.74 o 
 -10   5   4       23.09       20.75      1.86 o 
  -9   5   4       88.58       82.52      3.37 o 
  -8   5   4      978.92      988.48     12.22 o 
  -7   5   4       66.12       71.16      2.74 o 
  -6   5   4       80.90       79.26      2.50 o 
  -5   5   4        5.01        5.97      0.82 o 
  -4   5   4      224.37      205.29      2.72 o 
  -3   5   4      471.40      455.94      4.59 o 
  -2   5   4      192.72      202.72      3.54 o 
  -1   5   4      131.24      128.31      2.91 o 
   0   5   4      146.70      148.69      2.82 o 
   1   5   4        4.34        3.86      0.71 o 
   2   5   4     1400.92     1322.67     16.86 o 
   3   5   4      222.63      229.56      4.52 o 
   4   5   4      223.56      225.96      4.47 o 
   5   5   4      430.51      428.37      6.81 o 
   6   5   4        1.05        0.61      1.03 o 
   7   5   4       13.72       18.92      2.03 o 
   8   5   4        0.39        0.30      1.89 o 
 -11   6   4       10.23        9.68      3.08 o 
 -10   6   4      276.72      274.04      6.90 o 
  -9   6   4      221.83      228.73      5.44 o 
  -8   6   4      183.10      186.15      4.84 o 
  -7   6   4      114.09      107.59      3.50 o 
  -6   6   4      450.39      431.09      6.28 o 
  -5   6   4      136.89      129.36      3.24 o 
  -4   6   4       65.91       57.07      1.94 o 
  -3   6   4        0.12        0.19      0.37 o 
  -2   6   4       26.56       30.89      1.42 o 
  -1   6   4      606.45      575.30      5.53 o 
   0   6   4     1714.86     1690.53     12.25 o 
   1   6   4       38.89       40.42      1.81 o 
   2   6   4      573.91      564.92      7.43 o 
   3   6   4      921.38      920.81     13.21 o 
   4   6   4       98.94      100.33      3.38 o 
   5   6   4       45.62       50.59      2.82 o 
   6   6   4        4.27        2.13      1.17 o 
   7   6   4       83.60       91.50      3.97 o 
 -11   7   4      351.60      365.46     11.59 o 
 -10   7   4       93.07       82.76      3.54 o 
  -9   7   4       28.55       30.70      2.24 o 
  -8   7   4      820.33      816.98     10.98 o 
  -7   7   4      142.35      138.91      4.13 o 
  -6   7   4     1294.40     1273.20     16.22 o 
  -5   7   4        6.44        4.70      0.99 o 
  -4   7   4      391.20      356.20      5.41 o 
  -3   7   4      752.70      714.36      7.99 o 
  -2   7   4        0.51        0.56      0.65 o 
  -1   7   4      130.32      123.54      2.70 o 
   0   7   4       39.83       39.77      1.73 o 
   1   7   4       23.85       20.87      1.36 o 
   2   7   4     1053.63     1016.31     15.99 o 
   3   7   4       22.87       25.66      1.91 o 
   4   7   4       25.32       29.54      2.49 o 
   5   7   4      335.90      349.51      9.86 o 
   6   7   4       49.08       52.40      3.36 o 
   7   7   4       73.71       64.10      5.79 o 
 -10   8   4       41.75       38.55      3.95 o 
  -9   8   4        8.95        9.84      1.90 o 
  -8   8   4       99.35      102.93      3.92 o 
  -7   8   4        6.04        7.14      1.24 o 
  -6   8   4      624.44      620.41      8.84 o 
  -5   8   4        0.71        0.26      0.90 o 
  -4   8   4      252.65      251.71      4.91 o 
  -3   8   4        0.29       -0.01      0.71 o 
  -2   8   4       87.44       80.76      2.70 o 
  -1   8   4      319.83      296.06      5.19 o 
   0   8   4      382.99      381.06      5.50 o 
   1   8   4        0.24        0.31      1.02 o 
   2   8   4        0.17        1.77      0.98 o 
   3   8   4      166.08      171.29      6.04 o 
   4   8   4      158.45      154.88      5.46 o 
   5   8   4      152.73      165.20      6.44 o 
   6   8   4        0.73        1.51      2.37 o 
 -10   9   4       66.33       67.30      5.00 o 
  -9   9   4        0.02        1.72      1.24 o 
  -8   9   4        0.35        0.48      1.17 o 
  -7   9   4      215.46      213.76      5.91 o 
  -6   9   4       23.50       26.53      2.14 o 
  -5   9   4        9.47        8.30      1.25 o 
  -4   9   4      205.62      197.84      4.91 o 
  -3   9   4        1.59        0.23      0.79 o 
  -2   9   4       57.43       54.26      2.51 o 
  -1   9   4       50.60       56.26      2.29 o 
   0   9   4      157.42      151.24      3.83 o 
   1   9   4       82.80       91.55      3.56 o 
   2   9   4      742.51      758.70     11.26 o 
   3   9   4      199.84      208.07      6.38 o 
   4   9   4       57.50       54.83      6.06 o 
   5   9   4       93.92      111.70     14.26 o 
  -9  10   4      209.40      207.05      9.66 o 
  -8  10   4        0.38        3.30      1.32 o 
  -7  10   4        4.07        4.38      1.44 o 
  -6  10   4       76.15       78.03      3.64 o 
  -5  10   4       20.69       15.13      1.76 o 
  -4  10   4      318.36      309.27      6.54 o 
  -3  10   4      133.69      124.59      4.10 o 
  -2  10   4       52.83       42.77      2.39 o 
  -1  10   4       44.84       46.79      2.58 o 
   0  10   4       21.78       21.75      1.81 o 
   1  10   4        0.01       -0.09      1.30 o 
   2  10   4        1.80        2.48      1.48 o 
   3  10   4       92.61       92.93      4.53 o 
   4  10   4       36.78       36.96      8.44 o 
  -8  11   4       84.78       92.85      6.60 o 
  -7  11   4       10.81        8.13      1.88 o 
  -6  11   4       40.06       49.24      4.21 o 
  -5  11   4        0.04        0.29      1.04 o 
  -4  11   4       63.01       57.58      3.03 o 
  -3  11   4      328.75      335.08      7.51 o 
  -2  11   4       27.61       23.13      2.01 o 
  -1  11   4      240.42      246.45      6.64 o 
   0  11   4        1.57        1.70      1.60 o 
   1  11   4       43.00       37.76      3.21 o 
   2  11   4      146.08      146.43     11.48 o 
  -6  12   4        4.92        2.64      3.78 o 
  -5  12   4        0.30        0.39      1.66 o 
  -4  12   4      244.22      249.11      7.63 o 
  -3  12   4      219.53      239.04      7.61 o 
  -2  12   4        0.72        3.30      1.71 o 
  -1  12   4      404.97      428.11     11.28 o 
   0  12   4      125.61      126.64     13.98 o 
  -1 -13   5      155.56      153.99     12.90 o 
   0 -13   5       19.55       17.52      3.16 o 
   1 -13   5       46.98       42.51      3.84 o 
   2 -13   5      269.72      280.40      8.33 o 
   3 -13   5       92.03      105.32      9.02 o 
   4 -13   5       27.79       31.14      5.12 o 
   5 -13   5        2.55        7.80      3.39 o 
  -3 -12   5      137.64      143.10      7.25 o 
  -2 -12   5       47.29       51.67      3.63 o 
  -1 -12   5      120.80      124.14      4.70 o 
   0 -12   5      100.36      103.64      4.85 o 
   1 -12   5       40.34       45.96      3.08 o 
   2 -12   5        2.83        2.13      1.38 o 
   3 -12   5        8.88        7.38      1.85 o 
   4 -12   5      144.20      148.95      5.89 o 
   5 -12   5      142.16      153.50      5.62 o 
   6 -12   5       34.12       33.80      3.59 o 
   7 -12   5        0.02       -3.68      3.68 o 
  -4 -11   5       18.01       21.16      2.74 o 
  -3 -11   5       16.96       20.08      2.23 o 
  -2 -11   5       23.56       18.26      2.15 o 
  -1 -11   5      300.81      318.51      7.17 o 
   0 -11   5        0.27        0.19      1.10 o 
   1 -11   5       40.41       42.07      3.72 o 
   2 -11   5      191.53      199.94      5.85 o 
   3 -11   5       16.49       14.36      1.82 o 
   4 -11   5       39.09       44.25      2.45 o 
   5 -11   5      152.68      163.98      5.90 o 
   6 -11   5       19.49       16.10      1.65 o 
   7 -11   5      150.99      143.87      8.63 o 
  -6 -10   5      127.10      134.87      7.03 o 
  -5 -10   5       54.66       62.16      3.51 o 
  -4 -10   5       77.00       72.13      3.62 o 
  -3 -10   5      195.40      195.05      5.97 o 
  -2 -10   5       65.27       68.17      3.46 o 
  -1 -10   5       98.36       91.10      4.07 o 
   0 -10   5       12.03       10.18      1.39 o 
   1 -10   5      329.46      325.35      6.10 o 
   2 -10   5      138.07      141.22      3.94 o 
   3 -10   5       25.57       24.47      1.62 o 
   4 -10   5      107.47      111.18      3.71 o 
   5 -10   5      418.66      434.26      6.96 o 
   6 -10   5       14.09       13.45      1.48 o 
   7 -10   5      145.82      149.57      5.19 o 
   8 -10   5       90.45       81.66      5.75 o 
  -7  -9   5        6.79        6.87      1.98 o 
  -6  -9   5      154.97      169.16      5.31 o 
  -5  -9   5       41.17       53.67      3.10 o 
  -4  -9   5        9.95       12.40      1.54 o 
  -3  -9   5       52.31       39.71      2.47 o 
  -2  -9   5        9.87        9.07      1.41 o 
  -1  -9   5      660.41      662.87     10.72 o 
   0  -9   5       53.28       53.49      2.35 o 
   1  -9   5        0.25       -0.24      0.70 o 
   2  -9   5       53.18       52.16      2.14 o 
   3  -9   5        0.47        2.20      0.84 o 
   4  -9   5       10.23       13.48      1.27 o 
   5  -9   5       70.91       81.78      2.89 o 
   6  -9   5        7.23        4.60      0.99 o 
   7  -9   5       57.47       62.84      3.35 o 
   8  -9   5       90.61       96.97      4.89 o 
   9  -9   5      255.90      270.82     14.52 o 
  -8  -8   5        9.39        6.47      2.03 o 
  -7  -8   5        2.84        5.63      1.42 o 
  -6  -8   5        4.67        4.03      1.10 o 
  -5  -8   5        0.44        1.39      1.09 o 
  -4  -8   5      123.38      127.92      4.01 o 
  -3  -8   5       29.93       36.48      2.19 o 
  -2  -8   5      252.75      246.86      5.37 o 
  -1  -8   5        0.18        0.41      1.10 o 
   0  -8   5        7.61        5.32      0.80 o 
   1  -8   5      820.33      835.40      8.60 o 
   2  -8   5      264.87      286.79      4.77 o 
   3  -8   5        6.54        6.70      0.85 o 
   4  -8   5       30.92       31.92      1.73 o 
   5  -8   5       41.66       52.84      2.14 o 
   6  -8   5        4.14        3.46      0.79 o 
   7  -8   5      682.38      682.57     11.79 o 
   8  -8   5       43.13       41.19      3.05 o 
   9  -8   5        0.20        2.16      1.46 o 
  10  -8   5      256.43      258.94     14.31 o 
  -8  -7   5        7.53        6.14      1.53 o 
  -7  -7   5       16.60       14.60      1.97 o 
  -6  -7   5      113.88      114.83      3.96 o 
  -5  -7   5       10.00       10.14      1.26 o 
  -4  -7   5       31.91       28.75      1.97 o 
  -3  -7   5       23.70       27.84      1.82 o 
  -2  -7   5      244.03      243.84      5.38 o 
  -1  -7   5      947.38      928.32      9.68 o 
   0  -7   5        9.64       11.15      1.03 o 
   1  -7   5      146.56      153.44      3.18 o 
   2  -7   5     1261.88     1297.93      9.00 o 
   3  -7   5        0.28        0.82      0.58 o 
   4  -7   5        2.29        4.30      0.83 o 
   5  -7   5       87.53       72.61      2.37 o 
   6  -7   5       90.63       98.72      2.96 o 
   7  -7   5      629.12      619.70      9.31 o 
   8  -7   5      419.56      433.46      8.14 o 
   9  -7   5       29.02       34.29      2.31 o 
  10  -7   5        3.38        5.09      2.59 o 
  -9  -6   5      255.10      269.75      8.65 o 
  -8  -6   5        8.18        6.05      1.38 o 
  -7  -6   5      110.39      112.50      3.96 o 
  -6  -6   5       19.40       16.73      1.55 o 
  -5  -6   5       62.62       64.71      2.73 o 
  -4  -6   5      971.53      956.35     11.01 o 
  -3  -6   5      463.81      452.33      6.80 o 
  -2  -6   5       29.46       32.47      1.20 o 
  -1  -6   5      192.38      178.48      3.33 o 
   0  -6   5       24.87       25.71      1.17 o 
   1  -6   5      885.19      875.47      6.99 o 
   2  -6   5       63.45       71.63      1.58 o 
   3  -6   5        5.69        6.13      0.59 o 
   4  -6   5      313.75      301.00      4.11 o 
   5  -6   5        1.24        4.94      0.94 o 
   6  -6   5        5.96        2.25      0.82 o 
   7  -6   5      123.95      117.84      3.74 o 
   8  -6   5       38.56       34.26      2.08 o 
   9  -6   5        4.36        3.46      1.21 o 
  10  -6   5       19.27       15.22      4.15 o 
 -10  -5   5      100.51       89.52      5.19 o 
  -9  -5   5       10.78       11.98      1.69 o 
  -8  -5   5        8.43        9.37      1.53 o 
  -7  -5   5      320.00      319.43      6.40 o 
  -6  -5   5       44.09       44.55      2.25 o 
  -5  -5   5        3.68        3.55      0.87 o 
  -4  -5   5      123.68      120.52      3.37 o 
  -3  -5   5        2.33        2.19      0.51 o 
  -2  -5   5      399.97      390.11      4.70 o 
  -1  -5   5      713.45      644.04      4.89 o 
   0  -5   5      653.96      713.24      4.65 o 
   1  -5   5      223.01      213.48      2.62 o 
   2  -5   5      356.29      343.34      3.47 o 
   3  -5   5      229.31      276.82      3.28 o 
   4  -5   5      183.34      197.94      3.38 o 
   5  -5   5       69.04       82.28      2.27 o 
   6  -5   5        2.66        4.93      0.90 o 
   7  -5   5      286.39      295.24      6.16 o 
   8  -5   5       41.82       40.81      2.25 o 
   9  -5   5       31.18       31.36      2.52 o 
  10  -5   5        6.10        4.46      2.46 o 
 -10  -4   5        0.18       -1.73      1.73 o 
  -9  -4   5      126.35      135.61      4.79 o 
  -8  -4   5        5.85        4.06      1.19 o 
  -7  -4   5       55.67       51.91      2.59 o 
  -6  -4   5       80.82       71.62      2.67 o 
  -5  -4   5       12.71        7.83      0.99 o 
  -4  -4   5      187.10      182.19      2.51 o 
  -3  -4   5      172.81      150.62      2.41 o 
  -2  -4   5      144.87      154.22      2.11 o 
  -1  -4   5       40.09       38.74      1.08 o 
   0  -4   5      133.89      148.15      1.73 o 
   1  -4   5      988.08      932.45      5.78 o 
   2  -4   5     1649.23     1779.44     11.40 o 
   3  -4   5        3.60        3.56      0.45 o 
   4  -4   5      127.11      113.66      2.44 o 
   5  -4   5      820.42      893.55      7.82 o 
   6  -4   5      128.02      119.84      3.04 o 
   7  -4   5       75.56       75.79      3.10 o 
   8  -4   5      108.74      111.01      3.80 o 
   9  -4   5      263.71      268.27      6.65 o 
  10  -4   5      229.85      220.13     17.21 o 
 -10  -3   5      166.40      169.32      6.63 o 
  -9  -3   5        0.30       -0.27      0.90 o 
  -8  -3   5       41.80       41.98      2.18 o 
  -7  -3   5       75.74       72.25      2.72 o 
  -6  -3   5       89.76       86.95      2.56 o 
  -5  -3   5     1205.40     1154.98      9.44 o 
  -4  -3   5      137.52      136.60      2.40 o 
  -3  -3   5       20.23       22.27      0.81 o 
  -2  -3   5      235.88      254.02      2.52 o 
  -1  -3   5      706.82      663.88      4.14 o 
   0  -3   5      114.62      124.47      1.32 o 
   1  -3   5       33.24       33.72      0.96 o 
   2  -3   5      303.07      287.54      3.51 o 
   3  -3   5        3.55       10.85      0.64 o 
   4  -3   5      326.61      307.71      3.72 o 
   5  -3   5       74.58       66.89      1.86 o 
   6  -3   5       71.50       76.15      2.41 o 
   7  -3   5      237.68      243.30      4.76 o 
   8  -3   5        7.88        6.99      1.23 o 
   9  -3   5       68.03       65.80      3.36 o 
  10  -3   5       59.98       56.20     10.35 o 
 -11  -2   5       11.94        6.42      1.93 o 
 -10  -2   5       73.74       75.02      3.60 o 
  -9  -2   5       94.19      102.70      3.48 o 
  -8  -2   5        2.21        2.54      0.76 o 
  -7  -2   5        1.75        0.76      0.65 o 
  -6  -2   5       16.28       16.05      1.01 o 
  -5  -2   5      340.87      304.02      4.07 o 
  -4  -2   5      650.02      625.36      5.40 o 
  -3  -2   5        9.39       11.45      0.53 o 
  -2  -2   5      208.86      246.31      2.25 o 
  -1  -2   5      173.53      190.56      1.74 o 
   0  -2   5       14.87       22.26      0.59 o 
   1  -2   5      961.33      941.94      4.99 o 
   2  -2   5      225.34      233.29      3.29 o 
   3  -2   5      480.82      467.48      6.54 o 
   4  -2   5       30.71       24.10      1.16 o 
   5  -2   5       47.17       47.72      1.53 o 
   6  -2   5      485.28      451.08      5.92 o 
   7  -2   5       43.27       46.14      2.39 o 
   8  -2   5       37.45       36.92      2.47 o 
   9  -2   5      118.90      131.21      5.23 o 
  10  -2   5       33.04       33.28      6.39 o 
 -11  -1   5       50.60       46.05      3.95 o 
 -10  -1   5       22.61       25.75      2.10 o 
  -9  -1   5       14.04       15.01      1.33 o 
  -8  -1   5      237.22      247.31      4.65 o 
  -7  -1   5      120.46      118.49      2.76 o 
  -6  -1   5       82.73       88.65      2.19 o 
  -5  -1   5      386.79      391.72      4.23 o 
  -4  -1   5        1.46        0.66      0.31 o 
  -3  -1   5      990.44     1104.90      5.67 o 
  -2  -1   5       24.67       15.12      0.70 o 
  -1  -1   5       38.28       53.62      1.40 o 
   0  -1   5       87.49       83.13      1.03 o 
   1  -1   5       26.91       35.15      0.81 o 
   2  -1   5        3.92        3.36      0.37 o 
   3  -1   5      654.89      663.74      6.59 o 
   4  -1   5      240.46      223.11      3.09 o 
   5  -1   5      460.09      461.81      5.37 o 
   6  -1   5       40.59       41.98      1.70 o 
   7  -1   5       10.10        9.57      1.24 o 
   8  -1   5      337.23      337.10      8.26 o 
   9  -1   5       85.21       84.98      4.29 o 
  10  -1   5       22.05       20.30      5.65 o 
 -11   0   5       29.46       28.30      2.82 o 
 -10   0   5        5.27        7.20      1.29 o 
  -9   0   5      165.15      177.50      4.63 o 
  -8   0   5       48.87       43.43      2.02 o 
  -7   0   5      879.38      888.83      8.09 o 
  -6   0   5       21.50       20.03      1.05 o 
  -5   0   5       40.29       48.27      1.43 o 
  -4   0   5     2667.05     2616.38     12.05 o 
  -3   0   5      347.34      407.55      2.61 o 
  -2   0   5      739.69      876.20      6.38 o 
  -1   0   5     3287.82     3456.97     19.99 o 
   0   0   5      302.55      331.38      2.30 o 
   1   0   5      342.56      322.76      2.45 o 
   2   0   5       20.66       19.72      0.68 o 
   3   0   5      780.87      822.93      6.09 o 
   4   0   5      279.82      284.52      3.69 o 
   5   0   5        1.88        1.98      0.57 o 
   6   0   5      115.43      109.44      2.81 o 
   7   0   5       23.48       22.39      2.07 o 
   8   0   5       79.15       81.30      3.46 o 
   9   0   5      169.13      180.48      5.85 o 
  10   0   5        0.91       -2.01      3.82 o 
 -11   1   5        5.04        3.64      1.53 o 
 -10   1   5       79.49       78.91      3.35 o 
  -9   1   5       15.47       13.38      1.39 o 
  -8   1   5      108.45      105.70      3.00 o 
  -7   1   5      291.53      277.66      4.26 o 
  -6   1   5      132.65      130.08      2.33 o 
  -5   1   5      493.60      491.27      4.48 o 
  -4   1   5      193.95      194.92      2.19 o 
  -3   1   5       47.57       50.25      0.87 o 
  -2   1   5     4575.21     4717.96     17.86 o 
  -1   1   5     1011.65     1040.73      5.25 o 
   0   1   5      260.70      284.48      2.29 o 
   1   1   5     1354.97     1406.29      7.34 o 
   2   1   5       93.77      103.75      1.82 o 
   3   1   5        2.70        1.62      0.34 o 
   4   1   5        0.66        0.70      0.64 o 
   5   1   5       12.99       11.01      1.01 o 
   6   1   5      115.36      119.55      3.20 o 
   7   1   5       25.45       24.70      2.44 o 
   8   1   5       13.40       11.91      1.69 o 
   9   1   5       12.77       12.53      1.79 o 
 -11   2   5       14.32       10.68      1.53 o 
 -10   2   5       28.14       24.15      1.75 o 
  -9   2   5       31.82       34.25      1.98 o 
  -8   2   5       56.08       55.53      2.21 o 
  -7   2   5      130.89      126.71      2.59 o 
  -6   2   5       86.67       91.30      2.10 o 
  -5   2   5       94.22       80.55      1.86 o 
  -4   2   5      585.74      543.97      3.74 o 
  -3   2   5      117.40      119.85      1.46 o 
  -2   2   5       15.26       15.35      0.56 o 
  -1   2   5     1237.32     1257.84      6.74 o 
   0   2   5      113.28      124.33      1.55 o 
   1   2   5     1278.18     1316.57      7.42 o 
   2   2   5        0.49        1.44      0.36 o 
   3   2   5      129.60      126.88      2.76 o 
   4   2   5      173.26      167.98      3.08 o 
   5   2   5       54.34       55.41      2.21 o 
   6   2   5      695.30      702.02     10.91 o 
   7   2   5      113.92      118.25      4.04 o 
   8   2   5       14.92       11.43      1.60 o 
   9   2   5      103.71      119.17     14.25 o 
 -11   3   5        0.40        2.78      1.22 o 
 -10   3   5       41.68       38.63      2.22 o 
  -9   3   5        3.97        3.20      0.93 o 
  -8   3   5        2.68        2.11      0.76 o 
  -7   3   5      389.64      381.92      5.27 o 
  -6   3   5        2.30        1.06      0.48 o 
  -5   3   5      691.50      679.83      7.02 o 
  -4   3   5      212.28      226.99      2.82 o 
  -3   3   5      310.32      304.97      3.33 o 
  -2   3   5     1497.25     1437.45      7.68 o 
  -1   3   5      528.14      523.72      4.98 o 
   0   3   5        0.03        0.98      0.35 o 
   1   3   5      211.10      240.37      3.15 o 
   2   3   5        0.22        1.54      0.60 o 
   3   3   5      552.06      524.46      6.67 o 
   4   3   5      338.32      326.40      4.63 o 
   5   3   5      208.57      209.56      4.47 o 
   6   3   5      348.19      362.32      6.31 o 
   7   3   5      109.49      115.29      3.80 o 
   8   3   5       55.60       60.83      4.04 o 
   9   3   5       38.94       49.57      9.34 o 
 -11   4   5        1.21       -1.23      1.23 o 
 -10   4   5       54.09       47.22      3.44 o 
  -9   4   5        0.65        0.18      0.94 o 
  -8   4   5       10.32        7.43      1.07 o 
  -7   4   5      427.52      431.11      7.07 o 
  -6   4   5       19.81       17.82      1.18 o 
  -5   4   5       59.58       55.05      1.69 o 
  -4   4   5      454.00      417.66      3.72 o 
  -3   4   5      211.62      209.29      3.34 o 
  -2   4   5        0.07        1.11      0.45 o 
  -1   4   5      349.36      345.36      4.20 o 
   0   4   5       20.98       14.56      0.78 o 
   1   4   5      271.45      257.14      3.47 o 
   2   4   5        0.03        0.33      0.67 o 
   3   4   5        8.17        5.19      0.81 o 
   4   4   5      207.28      198.93      3.93 o 
   5   4   5       11.23       12.50      1.26 o 
   6   4   5       64.35       69.36      2.86 o 
   7   4   5        3.63        2.71      1.02 o 
   8   4   5        0.18        0.03      1.38 o 
 -11   5   5        9.01       10.77      3.52 o 
 -10   5   5        0.28       -0.58      1.01 o 
  -9   5   5      348.23      343.67      6.90 o 
  -8   5   5        0.60        1.09      0.92 o 
  -7   5   5      295.55      289.29      5.57 o 
  -6   5   5     1255.30     1199.39     11.44 o 
  -5   5   5     1075.51     1056.69      9.90 o 
  -4   5   5      130.29      125.46      2.12 o 
  -3   5   5      194.25      187.52      3.12 o 
  -2   5   5     1588.23     1485.98     10.84 o 
  -1   5   5       39.76       32.31      1.35 o 
   0   5   5      316.39      321.70      4.54 o 
   1   5   5      275.57      286.58      4.36 o 
   2   5   5       39.10       40.13      2.00 o 
   3   5   5      415.80      408.16      6.08 o 
   4   5   5       31.76       28.24      1.89 o 
   5   5   5       34.76       31.61      1.96 o 
   6   5   5       48.26       54.65      2.87 o 
   7   5   5        0.44       -0.80      1.32 o 
   8   5   5      191.55      186.04     12.46 o 
 -11   6   5        0.30        1.44      1.60 o 
 -10   6   5       21.78       20.78      1.85 o 
  -9   6   5       46.17       49.76      2.58 o 
  -8   6   5      115.81      106.15      3.66 o 
  -7   6   5       26.68       27.09      2.14 o 
  -6   6   5      275.04      271.95      5.13 o 
  -5   6   5        0.20       -0.26      0.79 o 
  -4   6   5     2341.32     2290.16     16.28 o 
  -3   6   5      153.22      159.49      3.38 o 
  -2   6   5       22.88       28.34      1.34 o 
  -1   6   5     1760.78     1665.73     13.27 o 
   0   6   5       77.67       70.85      2.23 o 
   1   6   5       92.49       82.65      2.59 o 
   2   6   5      375.05      378.42      6.49 o 
   3   6   5        7.68        8.38      1.10 o 
   4   6   5      114.89      109.21      3.74 o 
   5   6   5       57.45       59.00      2.96 o 
   6   6   5       29.67       27.57      2.19 o 
   7   6   5        5.37        0.94      2.99 o 
 -10   7   5        1.19        1.59      1.36 o 
  -9   7   5        6.89        8.20      1.37 o 
  -8   7   5       40.27       36.54      2.30 o 
  -7   7   5       11.70       10.96      1.39 o 
  -6   7   5        0.43        1.66      0.95 o 
  -5   7   5       45.12       50.29      2.32 o 
  -4   7   5        4.84        2.66      0.84 o 
  -3   7   5        9.13        6.92      0.90 o 
  -2   7   5      782.37      781.32      9.51 o 
  -1   7   5        9.20       11.48      1.09 o 
   0   7   5       62.75       62.37      2.23 o 
   1   7   5      466.75      443.13      6.96 o 
   2   7   5       32.28       33.56      2.37 o 
   3   7   5      222.74      219.57      5.51 o 
   4   7   5       51.35       55.25      2.99 o 
   5   7   5        0.14        0.31      1.02 o 
   6   7   5       51.04       53.18      3.30 o 
   7   7   5       18.37       15.21     10.99 o 
 -10   8   5        6.74        8.30      1.82 o 
  -9   8   5       18.92       19.02      1.79 o 
  -8   8   5      249.16      256.61      6.15 o 
  -7   8   5      119.15      122.59      4.34 o 
  -6   8   5      175.06      176.28      4.64 o 
  -5   8   5      545.01      544.16      8.19 o 
  -4   8   5      210.82      189.28      4.61 o 
  -3   8   5        6.02        4.73      0.83 o 
  -2   8   5        5.04        4.72      0.86 o 
  -1   8   5        0.18        2.32      0.79 o 
   0   8   5       33.25       32.05      2.06 o 
   1   8   5        6.33        6.01      1.10 o 
   2   8   5       41.96       45.01      2.58 o 
   3   8   5        4.34        3.44      1.03 o 
   4   8   5      157.92      162.08      5.29 o 
   5   8   5        3.14        3.46      1.42 o 
   6   8   5       60.19       65.27     10.70 o 
 -10   9   5      117.25      113.21      6.60 o 
  -9   9   5       55.29       55.49      3.99 o 
  -8   9   5        1.63        2.92      1.56 o 
  -7   9   5      585.20      577.46     10.03 o 
  -6   9   5        1.36        3.48      1.21 o 
  -5   9   5        4.49        6.86      1.22 o 
  -4   9   5       86.17       79.24      3.57 o 
  -3   9   5      131.04      134.17      4.22 o 
  -2   9   5      290.24      276.42      5.76 o 
  -1   9   5       92.85       80.93      2.99 o 
   0   9   5        2.74        1.77      0.90 o 
   1   9   5       23.64       25.96      2.09 o 
   2   9   5       12.88       16.15      1.93 o 
   3   9   5       96.64      108.82      5.62 o 
   4   9   5       68.97       64.40      4.13 o 
  -9  10   5        7.97        2.99      2.06 o 
  -8  10   5      252.87      258.32     11.54 o 
  -7  10   5       55.03       62.36      3.42 o 
  -6  10   5        6.41        7.85      1.56 o 
  -5  10   5      205.82      202.65      5.43 o 
  -4  10   5        0.10        0.40      1.05 o 
  -3  10   5      175.09      174.34      5.20 o 
  -2  10   5       51.10       54.75      2.60 o 
  -1  10   5       46.41       42.36      2.36 o 
   0  10   5      130.12      123.59      4.22 o 
   1  10   5      255.21      284.71      8.06 o 
   2  10   5        4.74        5.04      1.52 o 
  -7  11   5       58.05       60.53      5.12 o 
  -6  11   5        0.16        0.56      1.31 o 
  -5  11   5       66.37       70.88      3.41 o 
  -4  11   5        0.16        1.12      1.19 o 
  -3  11   5       49.16       41.11      2.74 o 
  -2  11   5      186.13      194.13      6.59 o 
  -1  11   5       58.51       62.20      2.98 o 
   0  11   5       44.52       45.39      3.97 o 
   1  11   5        0.49        0.62      1.70 o 
  -5  12   5      199.01      204.61      7.76 o 
  -4  12   5       34.71       33.38      3.11 o 
  -3  12   5       29.49       30.02      3.92 o 
  -2  12   5        2.58        0.97      2.09 o 
   0  12   5       19.09       12.68      4.78 o 
  -1 -13   6       80.31       91.58     12.83 o 
   0 -13   6        5.24        1.76      3.05 o 
   1 -13   6       13.41        7.62      2.27 o 
   2 -13   6       77.95       79.60      4.93 o 
   3 -13   6       35.20       30.77      7.69 o 
  -3 -12   6       72.87       79.23      5.39 o 
  -2 -12   6      117.92      116.37      4.99 o 
  -1 -12   6       54.52       48.06      3.02 o 
   0 -12   6        3.90        1.78      1.41 o 
   1 -12   6      108.91      117.29      4.96 o 
   2 -12   6        6.29        5.95      2.38 o 
   3 -12   6       17.38       20.09      2.48 o 
   4 -12   6      135.66      145.24      6.48 o 
   5 -12   6       15.30       16.93      2.49 o 
   6 -12   6       91.02       93.45     12.29 o 
  -5 -11   6      101.60       99.26      7.01 o 
  -4 -11   6      176.66      189.16      7.39 o 
  -3 -11   6      170.13      190.24      6.38 o 
  -2 -11   6      188.24      171.55      6.98 o 
  -1 -11   6      216.88      212.36      5.88 o 
   0 -11   6        2.67        0.35      1.43 o 
   1 -11   6       65.09       74.38      3.39 o 
   2 -11   6       16.83       27.18      2.68 o 
   3 -11   6       52.35       59.09      4.03 o 
   4 -11   6      159.38      171.56      6.05 o 
   5 -11   6       10.62        9.09      1.80 o 
   6 -11   6       28.52       26.49      2.27 o 
   7 -11   6       63.06       58.59      6.76 o 
  -6 -10   6       17.16       18.44      4.40 o 
  -5 -10   6       12.67       12.55      1.91 o 
  -4 -10   6        9.95        8.41      1.38 o 
  -3 -10   6      166.66      156.95      5.36 o 
  -2 -10   6      202.95      206.63      5.94 o 
  -1 -10   6       37.40       45.57      2.92 o 
   0 -10   6       24.28       23.14      1.86 o 
   1 -10   6      119.31      118.91      3.97 o 
   2 -10   6        7.79        7.86      1.44 o 
   3 -10   6      258.54      256.76      5.87 o 
   4 -10   6       46.88       43.47      2.61 o 
   5 -10   6       11.14        9.12      1.26 o 
   6 -10   6      215.53      223.71      6.19 o 
   7 -10   6       32.78       30.23      2.54 o 
   8 -10   6       62.13       52.36      7.62 o 
  -7  -9   6        8.35       10.99      2.58 o 
  -6  -9   6       65.17       67.89      3.40 o 
  -5  -9   6      162.21      164.75      5.33 o 
  -4  -9   6       89.65       90.30      3.58 o 
  -3  -9   6       25.03       25.81      2.06 o 
  -2  -9   6       72.40       75.40      3.38 o 
  -1  -9   6       19.32       16.54      1.83 o 
   0  -9   6      445.04      437.01      7.47 o 
   1  -9   6       88.51       82.32      3.11 o 
   2  -9   6        1.60        1.92      0.82 o 
   3  -9   6      293.25      302.98      6.12 o 
   4  -9   6      336.77      362.44      6.58 o 
   5  -9   6        2.05        1.57      0.98 o 
   6  -9   6        0.85        0.44      1.03 o 
   7  -9   6       24.49       25.08      2.20 o 
   8  -9   6      204.00      219.22      6.55 o 
   9  -9   6      748.72      738.04     35.54 o 
  -8  -8   6       92.65       91.64      8.85 o 
  -7  -8   6      130.77      128.40      4.80 o 
  -6  -8   6       14.91       14.01      1.68 o 
  -5  -8   6        0.20       -0.21      1.17 o 
  -4  -8   6       37.09       37.53      2.34 o 
  -3  -8   6      321.34      321.99      6.44 o 
  -2  -8   6      897.05      901.24     10.92 o 
  -1  -8   6       86.08       82.57      3.47 o 
   0  -8   6      419.61      419.62      5.77 o 
   1  -8   6      218.82      225.81      4.19 o 
   2  -8   6      459.06      451.98      6.19 o 
   3  -8   6      130.21      126.99      3.06 o 
   4  -8   6        0.83        2.40      0.80 o 
   5  -8   6      183.33      158.31      3.96 o 
   6  -8   6       81.23       87.87      3.27 o 
   7  -8   6       30.18       26.26      2.10 o 
   8  -8   6        7.87       11.98      2.32 o 
   9  -8   6       22.93       20.02      3.51 o 
  -8  -7   6      122.92      114.88      5.14 o 
  -7  -7   6       34.47       29.77      2.21 o 
  -6  -7   6       69.54       67.25      3.04 o 
  -5  -7   6      536.46      524.67      8.19 o 
  -4  -7   6        2.90        2.94      0.98 o 
  -3  -7   6       14.35       12.33      1.32 o 
  -2  -7   6      657.16      659.71      8.60 o 
  -1  -7   6       15.53       17.66      1.33 o 
   0  -7   6      362.45      382.87      6.36 o 
   1  -7   6       27.64       28.25      1.17 o 
   2  -7   6       26.28       24.95      1.13 o 
   3  -7   6      213.88      219.44      3.39 o 
   4  -7   6       45.98       38.00      1.68 o 
   5  -7   6       11.90        9.33      1.09 o 
   6  -7   6       41.45       38.48      2.24 o 
   7  -7   6      227.28      201.64      5.28 o 
   8  -7   6      148.40      146.85      4.81 o 
   9  -7   6      129.09      138.71      5.11 o 
  -9  -6   6        0.78       -1.81      4.03 o 
  -8  -6   6      147.69      143.53      4.93 o 
  -7  -6   6      186.47      190.21      5.09 o 
  -6  -6   6        5.05        2.43      0.97 o 
  -5  -6   6      163.83      161.83      4.19 o 
  -4  -6   6      165.38      162.12      4.18 o 
  -3  -6   6      148.35      133.06      3.57 o 
  -2  -6   6      185.35      192.02      3.68 o 
  -1  -6   6       42.85       42.73      1.36 o 
   0  -6   6      618.52      596.49      5.17 o 
   1  -6   6      313.13      346.68      3.81 o 
   2  -6   6      223.15      197.79      2.78 o 
   3  -6   6       65.33       63.10      2.06 o 
   4  -6   6       18.33       17.80      1.20 o 
   5  -6   6      100.56       83.48      2.94 o 
   6  -6   6      206.48      201.27      4.89 o 
   7  -6   6      189.49      191.04      4.85 o 
   8  -6   6        2.76        3.22      1.29 o 
   9  -6   6        5.11        4.31      1.18 o 
 -10  -5   6       99.02      101.12     13.18 o 
  -9  -5   6       53.47       58.60      3.68 o 
  -8  -5   6      199.02      211.13      5.76 o 
  -7  -5   6        7.80        8.95      1.39 o 
  -6  -5   6      227.97      221.75      4.92 o 
  -5  -5   6      740.35      727.26      8.82 o 
  -4  -5   6        0.47        0.93      0.74 o 
  -3  -5   6        2.25        1.04      0.64 o 
  -2  -5   6      408.35      375.26      3.76 o 
  -1  -5   6       37.52       39.54      1.19 o 
   0  -5   6      262.47      265.16      2.84 o 
   1  -5   6        0.72        0.72      0.35 o 
   2  -5   6       12.37        8.10      0.70 o 
   3  -5   6      316.58      307.79      4.34 o 
   4  -5   6        1.14        0.48      0.71 o 
   5  -5   6       28.02       20.24      1.54 o 
   6  -5   6        4.84        3.21      1.12 o 
   7  -5   6       33.32       35.32      2.25 o 
   8  -5   6       16.29       14.96      1.63 o 
   9  -5   6      131.50      132.20      4.57 o 
 -10  -4   6        9.27        8.54      4.76 o 
  -9  -4   6      116.87      121.95      4.51 o 
  -8  -4   6      746.55      763.23     10.33 o 
  -7  -4   6       48.92       52.24      2.58 o 
  -6  -4   6       70.97       75.40      3.05 o 
  -5  -4   6      397.20      383.05      5.98 o 
  -4  -4   6       21.01       22.61      1.00 o 
  -3  -4   6      919.82      884.04      6.86 o 
  -2  -4   6      702.57      690.29      5.81 o 
  -1  -4   6      389.52      414.20      4.25 o 
   0  -4   6     1281.90     1333.40      7.71 o 
   1  -4   6      887.87      899.38      6.73 o 
   2  -4   6      187.14      181.07      3.57 o 
   3  -4   6      202.62      204.85      3.93 o 
   4  -4   6        5.82        4.29      0.69 o 
   5  -4   6      203.30      187.51      4.34 o 
   6  -4   6      153.54      151.81      4.20 o 
   7  -4   6       24.16       25.07      2.02 o 
   8  -4   6       11.05       10.43      1.51 o 
   9  -4   6        3.15        3.73      1.44 o 
 -10  -3   6      117.69       95.59     12.86 o 
  -9  -3   6      166.30      171.97      4.88 o 
  -8  -3   6       38.84       40.93      2.29 o 
  -7  -3   6       37.35       35.60      1.87 o 
  -6  -3   6      247.50      259.03      4.16 o 
  -5  -3   6        1.74        0.96      0.52 o 
  -4  -3   6       31.09       35.70      1.19 o 
  -3  -3   6       63.58       61.22      1.33 o 
  -2  -3   6       14.93       15.75      0.62 o 
  -1  -3   6       52.51       64.09      1.15 o 
   0  -3   6      212.17      184.59      1.92 o 
   1  -3   6       89.68       84.23      1.61 o 
   2  -3   6        0.81        1.06      0.56 o 
   3  -3   6      402.23      371.92      4.88 o 
   4  -3   6      149.02      144.96      2.52 o 
   5  -3   6     1116.89     1122.69     12.37 o 
   6  -3   6       33.51       31.92      1.99 o 
   7  -3   6       13.24       11.61      1.48 o 
   8  -3   6      159.77      165.11      5.00 o 
   9  -3   6       58.27       62.64      3.35 o 
 -10  -2   6        9.33        6.28      2.06 o 
  -9  -2   6       52.24       54.36      2.66 o 
  -8  -2   6      614.08      629.07      8.23 o 
  -7  -2   6        0.78        2.01      0.68 o 
  -6  -2   6      697.78      673.52      6.64 o 
  -5  -2   6      185.38      165.54      3.09 o 
  -4  -2   6      113.38      106.05      1.98 o 
  -3  -2   6      351.24      361.79      2.85 o 
  -2  -2   6      404.22      383.37      3.44 o 
  -1  -2   6      315.92      350.70      2.48 o 
   0  -2   6       78.74       95.66      1.19 o 
   1  -2   6      145.55      154.94      2.08 o 
   2  -2   6     1032.43     1018.65      8.32 o 
   3  -2   6      814.04      794.82      9.15 o 
   4  -2   6      129.32      128.99      3.04 o 
   5  -2   6     1578.08     1588.08     13.91 o 
   6  -2   6      350.89      345.04      6.12 o 
   7  -2   6       93.30       86.78      3.60 o 
   8  -2   6        4.38        4.39      1.30 o 
   9  -2   6        4.30        1.67      1.41 o 
 -11  -1   6       10.61        9.39      4.49 o 
 -10  -1   6      145.44      146.53      7.57 o 
  -9  -1   6      218.20      214.62      5.46 o 
  -8  -1   6      224.51      223.36      4.38 o 
  -7  -1   6       39.36       42.61      1.68 o 
  -6  -1   6     1288.51     1254.33      9.53 o 
  -5  -1   6     1013.28      989.75      7.39 o 
  -4  -1   6      171.51      166.58      1.96 o 
  -3  -1   6       52.03       49.55      1.13 o 
  -2  -1   6       43.17       47.46      1.35 o 
  -1  -1   6      742.32      777.04      6.99 o 
   0  -1   6     2783.84     2833.72     11.79 o 
   1  -1   6       11.33       13.36      0.60 o 
   2  -1   6       53.08       62.53      1.49 o 
   3  -1   6      147.56      130.75      1.94 o 
   4  -1   6      436.95      419.34      4.91 o 
   5  -1   6      565.96      545.40      6.66 o 
   6  -1   6       18.22       13.71      1.19 o 
   7  -1   6      113.08      109.07      3.81 o 
   8  -1   6       33.65       38.36      2.75 o 
   9  -1   6        2.06        1.08      1.37 o 
 -11   0   6       70.54       51.48      9.24 o 
 -10   0   6       10.83        7.56      2.12 o 
  -9   0   6        0.43        0.34      0.93 o 
  -8   0   6      280.16      278.42      5.05 o 
  -7   0   6        0.00        0.97      0.65 o 
  -6   0   6      133.37      126.66      2.52 o 
  -5   0   6      163.97      157.17      2.46 o 
  -4   0   6       16.93       18.50      0.60 o 
  -3   0   6       27.60       19.18      0.55 o 
  -2   0   6      246.32      278.86      3.70 o 
  -1   0   6      448.15      472.31      5.55 o 
   0   0   6        3.79        2.93      0.33 o 
   1   0   6      113.37      113.85      1.53 o 
   2   0   6     1825.19     1860.89     10.61 o 
   3   0   6      384.29      393.46      4.39 o 
   4   0   6       13.97       14.68      0.99 o 
   5   0   6      509.77      496.76      5.99 o 
   6   0   6       21.04       24.12      1.79 o 
   7   0   6      491.60      491.03      8.87 o 
   8   0   6      196.28      207.50      6.05 o 
   9   0   6       23.74       23.76      2.51 o 
 -11   1   6       43.18       33.54      5.43 o 
 -10   1   6       40.63       41.12      3.56 o 
  -9   1   6       76.86       76.03      2.76 o 
  -8   1   6       61.06       57.74      2.25 o 
  -7   1   6        0.39        0.10      0.60 o 
  -6   1   6      855.72      844.04      7.44 o 
  -5   1   6      590.07      557.69      5.04 o 
  -4   1   6       74.63       73.85      1.20 o 
  -3   1   6        0.13        0.85      0.17 o 
  -2   1   6      157.23      168.84      2.09 o 
  -1   1   6      447.84      425.06      2.91 o 
   0   1   6      675.14      630.44      4.34 o 
   1   1   6       35.56       30.24      0.95 o 
   2   1   6        1.26        2.83      0.49 o 
   3   1   6      523.71      546.13      5.17 o 
   4   1   6      281.33      282.03      4.51 o 
   5   1   6      717.58      693.14      7.52 o 
   6   1   6       13.21       11.91      1.26 o 
   7   1   6      497.76      507.90      8.53 o 
   8   1   6      598.15      615.93     10.77 o 
   9   1   6        1.81       -0.81      4.02 o 
 -11   2   6      159.74      173.72     10.22 o 
 -10   2   6        0.87        0.15      1.26 o 
  -9   2   6       74.54       73.23      2.77 o 
  -8   2   6      194.28      200.95      4.04 o 
  -7   2   6       23.03       24.10      1.33 o 
  -6   2   6      150.75      147.45      2.83 o 
  -5   2   6       46.07       39.99      1.26 o 
  -4   2   6      322.42      322.33      2.75 o 
  -3   2   6      754.40      761.93      4.71 o 
  -2   2   6      109.73      107.29      1.37 o 
  -1   2   6       61.60       56.65      1.12 o 
   0   2   6       28.25       19.95      0.78 o 
   1   2   6        0.44        1.20      0.37 o 
   2   2   6       53.01       45.35      1.41 o 
   3   2   6      237.02      226.79      3.76 o 
   4   2   6        1.46        0.61      0.81 o 
   5   2   6      231.15      229.34      4.65 o 
   6   2   6      190.05      187.45      4.57 o 
   7   2   6        9.85        9.86      1.60 o 
   8   2   6       34.43       28.94      2.48 o 
 -11   3   6       67.51       72.47      4.88 o 
 -10   3   6        6.00        4.67      1.50 o 
  -9   3   6       32.08       33.72      1.92 o 
  -8   3   6      157.14      149.84      3.90 o 
  -7   3   6      305.70      307.46      4.95 o 
  -6   3   6      583.87      579.68      6.69 o 
  -5   3   6     1700.31     1640.60     11.38 o 
  -4   3   6       51.00       47.04      1.41 o 
  -3   3   6       50.51       45.93      1.09 o 
  -2   3   6        1.92        1.68      0.31 o 
  -1   3   6     1122.25     1104.09      8.35 o 
   0   3   6      521.09      489.19      4.79 o 
   1   3   6       92.38       80.81      1.80 o 
   2   3   6      125.22      117.00      3.19 o 
   3   3   6      136.82      140.94      3.24 o 
   4   3   6        6.78        6.39      1.00 o 
   5   3   6      561.65      559.16      8.19 o 
   6   3   6       62.62       56.94      2.55 o 
   7   3   6       25.68       27.89      2.44 o 
   8   3   6      234.66      254.03      8.17 o 
 -11   4   6       39.16       49.05      5.17 o 
 -10   4   6        0.16        0.40      1.40 o 
  -9   4   6       42.79       43.03      2.93 o 
  -8   4   6       26.03       27.00      1.87 o 
  -7   4   6      147.40      139.27      3.69 o 
  -6   4   6       74.09       79.42      2.42 o 
  -5   4   6       11.48       10.50      1.06 o 
  -4   4   6      585.87      528.73      6.79 o 
  -3   4   6     1811.09     1750.44     12.86 o 
  -2   4   6      164.68      155.24      2.87 o 
  -1   4   6     1437.19     1409.44     10.80 o 
   0   4   6      414.33      381.32      4.30 o 
   1   4   6      141.19      147.67      2.89 o 
   2   4   6     1180.46     1163.66     11.84 o 
   3   4   6        6.96        4.44      0.84 o 
   4   4   6       67.36       64.23      3.27 o 
   5   4   6      372.70      364.33      6.47 o 
   6   4   6       59.30       59.55      2.92 o 
   7   4   6       56.09       59.42      3.84 o 
   8   4   6        0.00        2.06      4.19 o 
 -11   5   6       29.02       30.91      5.43 o 
 -10   5   6      112.29      115.63      5.62 o 
  -9   5   6       24.65       26.71      1.85 o 
  -8   5   6        6.78        6.31      1.16 o 
  -7   5   6       72.08       79.31      2.91 o 
  -6   5   6       18.87       16.47      1.24 o 
  -5   5   6       39.20       33.58      1.74 o 
  -4   5   6      262.48      269.14      4.07 o 
  -3   5   6      952.30      928.67      8.94 o 
  -2   5   6      574.15      553.79      6.21 o 
  -1   5   6     1102.83     1080.34      9.19 o 
   0   5   6     1258.16     1286.96     10.04 o 
   1   5   6      945.26      922.31      9.21 o 
   2   5   6      331.39      324.77      5.35 o 
   3   5   6      211.34      203.67      4.37 o 
   4   5   6      506.98      484.78      7.44 o 
   5   5   6       61.25       59.09      2.69 o 
   6   5   6       59.21       52.70      3.04 o 
   7   5   6      163.41      172.67      6.64 o 
 -11   6   6       39.91       41.08      8.61 o 
 -10   6   6        0.78        0.55      1.43 o 
  -9   6   6       94.69       89.48      3.55 o 
  -8   6   6        0.38        0.36      0.98 o 
  -7   6   6        1.20        1.11      0.85 o 
  -6   6   6        1.14        0.20      0.82 o 
  -5   6   6      404.46      410.24      6.44 o 
  -4   6   6       42.38       45.49      2.08 o 
  -3   6   6      214.67      198.96      3.87 o 
  -2   6   6       31.74       25.87      1.39 o 
  -1   6   6     1261.89     1275.32     12.12 o 
   0   6   6        5.27        4.44      0.75 o 
   1   6   6      234.44      210.86      4.31 o 
   2   6   6     1159.33     1138.07     11.91 o 
   3   6   6      267.51      261.71      5.22 o 
   4   6   6        7.67        8.15      1.30 o 
   5   6   6      185.00      181.06      5.24 o 
   6   6   6       13.31       14.05      1.76 o 
   7   6   6       32.52       35.28      7.72 o 
 -10   7   6        1.76        1.24      3.13 o 
  -9   7   6       49.58       55.28      2.93 o 
  -8   7   6      126.71      128.12      4.19 o 
  -7   7   6      182.37      177.14      4.99 o 
  -6   7   6       16.38       19.44      1.56 o 
  -5   7   6       26.35       19.43      1.50 o 
  -4   7   6        2.42        2.02      0.94 o 
  -3   7   6        3.83        2.07      0.76 o 
  -2   7   6       91.34       73.49      2.54 o 
  -1   7   6       40.98       50.33      2.02 o 
   0   7   6      205.72      193.01      4.26 o 
   1   7   6      162.35      174.60      4.03 o 
   2   7   6        0.58        1.92      1.06 o 
   3   7   6        3.46        4.09      1.33 o 
   4   7   6      391.23      399.15      7.81 o 
   5   7   6        4.76        4.59      1.38 o 
   6   7   6        1.79       -0.01      1.94 o 
  -9   8   6       21.88       30.15      5.33 o 
  -8   8   6       20.40       21.13      1.98 o 
  -7   8   6      216.08      218.64      7.34 o 
  -6   8   6       65.90       70.06      2.98 o 
  -5   8   6      105.88       94.85      3.39 o 
  -4   8   6       66.17       72.84      2.94 o 
  -3   8   6       55.11       59.33      2.76 o 
  -2   8   6      312.03      301.49      5.27 o 
  -1   8   6      220.58      211.13      4.42 o 
   0   8   6       27.69       30.62      1.87 o 
   1   8   6      195.43      192.45      4.86 o 
   2   8   6      338.87      343.10      6.78 o 
   3   8   6       18.30       22.09      1.93 o 
   4   8   6        1.02       -0.17      1.30 o 
   5   8   6        3.50        1.32      3.93 o 
  -8   9   6        3.31        3.92      1.28 o 
  -7   9   6        0.00        0.32      1.33 o 
  -6   9   6       12.61       11.70      1.58 o 
  -5   9   6       14.10       15.14      1.72 o 
  -4   9   6       73.23       78.72      3.24 o 
  -3   9   6        0.15       -1.05      1.05 o 
  -2   9   6       12.69        9.82      1.13 o 
  -1   9   6      450.46      454.90      7.11 o 
   0   9   6      101.56      103.75      3.56 o 
   1   9   6        1.93        1.79      1.10 o 
   2   9   6       33.97       34.61      2.47 o 
   3   9   6       50.04       64.37      3.82 o 
   4   9   6       18.53       10.58      4.70 o 
  -8  10   6        0.45        2.81      1.77 o 
  -7  10   6       33.39       33.37      3.37 o 
  -6  10   6      120.12      135.48      4.91 o 
  -5  10   6       20.73       22.97      2.01 o 
  -4  10   6       13.54       13.49      1.64 o 
  -3  10   6      287.72      305.08      7.68 o 
  -2  10   6        0.62        1.28      1.14 o 
  -1  10   6      108.21      118.39      4.00 o 
   0  10   6        0.61        2.05      1.07 o 
   1  10   6      144.10      154.09      5.28 o 
   2  10   6      357.45      372.53     11.66 o 
  -7  11   6        1.82        0.93      1.43 o 
  -6  11   6       10.28        7.34      1.98 o 
  -5  11   6       15.54       13.57      1.96 o 
  -4  11   6       80.87       84.10      4.38 o 
  -3  11   6       13.11       14.51      1.90 o 
  -2  11   6       19.55       19.29      1.94 o 
  -1  11   6      320.53      338.64      8.39 o 
   0  11   6      105.41      111.95      5.83 o 
   1  11   6        7.65        7.46      3.21 o 
  -3  12   6        9.67       18.07      5.88 o 
   2 -13   7       36.79       51.16      9.18 o 
  -3 -12   7       41.23       37.78      4.29 o 
  -2 -12   7        2.68        4.08      1.78 o 
  -1 -12   7       12.94       11.13      1.89 o 
   0 -12   7        0.55        1.76      1.81 o 
   1 -12   7       30.33       27.99      3.01 o 
   2 -12   7       18.75       18.08      2.42 o 
   3 -12   7        1.95        2.74      1.55 o 
   4 -12   7      206.73      217.93      7.96 o 
  -4 -11   7       48.23       55.55      4.94 o 
  -3 -11   7       13.47       13.26      1.86 o 
  -2 -11   7        1.49        1.66      1.20 o 
  -1 -11   7       24.47       23.97      2.03 o 
   0 -11   7       16.15       18.04      1.94 o 
   1 -11   7       61.88       52.52      3.14 o 
   2 -11   7      147.39      151.14      6.09 o 
   3 -11   7        0.02        1.65      1.49 o 
   4 -11   7       38.99       45.00      3.24 o 
   5 -11   7      234.98      230.18      7.30 o 
   6 -11   7       10.01        9.25      2.23 o 
  -5 -10   7       16.56       13.64      3.37 o 
  -4 -10   7       59.39       62.29      3.30 o 
  -3 -10   7      139.11      145.96      5.19 o 
  -2 -10   7        5.70        5.51      1.42 o 
  -1 -10   7       21.22       22.64      2.01 o 
   0 -10   7       73.56       76.69      3.32 o 
   1 -10   7      158.80      152.58      4.58 o 
   2 -10   7      175.09      166.39      5.16 o 
   3 -10   7       38.26       37.62      2.50 o 
   4 -10   7      129.58      133.65      4.81 o 
   5 -10   7        1.20        1.46      1.09 o 
   6 -10   7       98.25      108.73      4.43 o 
   7 -10   7      148.70      153.99      5.80 o 
   8 -10   7        1.77       -2.57      4.12 o 
  -6  -9   7        7.79        5.65      2.94 o 
  -5  -9   7       53.91       52.58      3.05 o 
  -4  -9   7      212.86      206.68      5.68 o 
  -3  -9   7       22.74       28.02      2.10 o 
  -2  -9   7       26.01       23.51      2.00 o 
  -1  -9   7      188.37      193.92      6.20 o 
   0  -9   7       65.31       68.43      2.95 o 
   1  -9   7       57.46       58.52      2.62 o 
   2  -9   7       29.01       32.77      2.08 o 
   3  -9   7       19.20       19.06      1.84 o 
   4  -9   7      149.94      150.46      3.90 o 
   5  -9   7      152.03      158.30      4.18 o 
   6  -9   7        0.65        2.04      1.02 o 
   7  -9   7       11.15        6.08      1.31 o 
   8  -9   7       51.47       62.19      5.91 o 
  -7  -8   7        0.93       -4.12      4.12 o 
  -6  -8   7      215.30      207.19      5.53 o 
  -5  -8   7       12.17       11.32      1.39 o 
  -4  -8   7        2.24        2.99      1.09 o 
  -3  -8   7      513.80      492.53      8.08 o 
  -2  -8   7      101.21       92.76      4.31 o 
  -1  -8   7      179.02      180.48      5.54 o 
   0  -8   7        1.13       -0.80      0.80 o 
   1  -8   7      452.53      412.90      6.36 o 
   2  -8   7      507.90      505.88      6.76 o 
   3  -8   7       11.56       11.63      1.16 o 
   4  -8   7        7.59       13.20      1.29 o 
   5  -8   7        1.80        0.90      0.94 o 
   6  -8   7       10.03        6.92      1.16 o 
   7  -8   7      150.50      157.74      4.96 o 
   8  -8   7      168.86      169.86      7.90 o 
  -8  -7   7       88.78       96.72      9.07 o 
  -7  -7   7       66.68       72.05      4.86 o 
  -6  -7   7       63.09       69.87      3.05 o 
  -5  -7   7       47.43       42.72      2.32 o 
  -4  -7   7      549.91      547.87      8.45 o 
  -3  -7   7       80.27       85.15      3.08 o 
  -2  -7   7      307.98      270.50      5.30 o 
  -1  -7   7      245.95      219.93      4.46 o 
   0  -7   7        2.98        1.61      0.79 o 
   1  -7   7      583.91      568.68      5.83 o 
   2  -7   7       39.65       51.33      1.64 o 
   3  -7   7      118.47      108.85      2.76 o 
   4  -7   7      364.42      331.60      5.39 o 
   5  -7   7      102.92       99.48      3.44 o 
   6  -7   7        4.93        4.78      1.09 o 
   7  -7   7        0.04        1.17      1.20 o 
   8  -7   7      125.15      123.94      4.51 o 
   9  -7   7       21.71        9.03      3.75 o 
  -9  -6   7       36.37       27.22      7.40 o 
  -8  -6   7       21.50       19.45      2.71 o 
  -7  -6   7       51.73       53.08      3.05 o 
  -6  -6   7      254.27      263.24      5.64 o 
  -5  -6   7        0.46        0.62      0.89 o 
  -4  -6   7        9.05        9.46      1.11 o 
  -3  -6   7     1013.18      999.19     13.82 o 
  -2  -6   7      107.32      101.14      2.73 o 
  -1  -6   7      488.19      458.99      5.32 o 
   0  -6   7      145.18      129.81      2.34 o 
   1  -6   7      514.02      490.90      5.08 o 
   2  -6   7      728.29      720.05      7.26 o 
   3  -6   7       25.56       27.00      1.43 o 
   4  -6   7        0.20        2.19      0.86 o 
   5  -6   7        0.39       -0.86      0.97 o 
   6  -6   7       54.31       51.34      2.57 o 
   7  -6   7       55.38       52.78      2.67 o 
   8  -6   7       12.83       12.32      1.46 o 
   9  -6   7        1.54        3.61      2.10 o 
  -9  -5   7      167.85      164.13     15.99 o 
  -8  -5   7        1.82        2.32      2.07 o 
  -7  -5   7       43.74       46.88      2.71 o 
  -6  -5   7      105.44      114.44      3.48 o 
  -5  -5   7        1.07        1.37      0.76 o 
  -4  -5   7       19.56       16.98      1.25 o 
  -3  -5   7      240.22      228.39      3.22 o 
  -2  -5   7      178.02      156.60      2.43 o 
  -1  -5   7      218.57      212.14      3.14 o 
   0  -5   7        5.90        4.90      0.54 o 
   1  -5   7      295.86      277.27      3.43 o 
   2  -5   7       50.40       45.45      1.49 o 
   3  -5   7       19.50       20.02      1.37 o 
   4  -5   7      298.07      273.44      5.44 o 
   5  -5   7        0.88       -0.96      0.96 o 
   6  -5   7       53.66       54.48      2.68 o 
   7  -5   7       53.12       51.31      2.77 o 
   8  -5   7        1.50        1.35      1.10 o 
   9  -5   7       12.51        6.86      1.62 o 
  -9  -4   7        0.05        1.64      1.90 o 
  -8  -4   7      101.50       86.65      5.70 o 
  -7  -4   7      114.79      115.41      3.74 o 
  -6  -4   7      103.10      109.01      3.39 o 
  -5  -4   7       14.80       11.24      0.99 o 
  -4  -4   7       59.02       47.34      1.62 o 
  -3  -4   7      111.98      101.38      2.18 o 
  -2  -4   7        3.97        3.13      0.40 o 
  -1  -4   7      105.37      107.58      1.67 o 
   0  -4   7        8.80        7.82      0.53 o 
   1  -4   7        0.39        0.67      0.42 o 
   2  -4   7      453.63      431.88      5.58 o 
   3  -4   7        0.14        0.40      0.77 o 
   4  -4   7        1.01       -0.67      0.93 o 
   5  -4   7      104.07      101.11      3.29 o 
   6  -4   7       78.54       78.15      3.12 o 
   7  -4   7      197.89      207.18      5.39 o 
   8  -4   7        0.39        0.62      1.26 o 
   9  -4   7        7.33        5.18      1.68 o 
 -10  -3   7        6.00       -2.50      3.29 o 
  -9  -3   7      359.34      364.39     11.39 o 
  -8  -3   7      157.93      152.00      6.41 o 
  -7  -3   7      121.24      119.46      3.48 o 
  -6  -3   7      437.92      446.98      5.68 o 
  -5  -3   7       19.47       19.21      1.15 o 
  -4  -3   7     1746.48     1684.11     11.55 o 
  -3  -3   7      258.38      259.67      2.63 o 
  -2  -3   7       22.45       24.47      0.75 o 
  -1  -3   7      423.19      437.14      3.33 o 
   0  -3   7      329.18      344.28      2.67 o 
   1  -3   7      813.93      829.60      6.26 o 
   2  -3   7      261.01      279.41      4.38 o 
   3  -3   7        0.00        0.87      0.70 o 
   4  -3   7      632.34      590.25      7.68 o 
   5  -3   7       30.12       27.12      1.79 o 
   6  -3   7       42.62       41.41      2.31 o 
   7  -3   7       68.64       61.88      3.25 o 
   8  -3   7        3.59        4.53      1.29 o 
   9  -3   7        1.28        0.64      1.42 o 
 -10  -2   7        0.23        3.92      2.27 o 
  -9  -2   7       88.68       88.50      5.78 o 
  -8  -2   7       29.83       33.49      4.68 o 
  -7  -2   7      117.03      115.13      3.08 o 
  -6  -2   7      313.49      325.97      4.33 o 
  -5  -2   7      456.46      438.28      5.33 o 
  -4  -2   7       47.62       53.69      1.10 o 
  -3  -2   7      100.60       91.99      1.09 o 
  -2  -2   7      868.61      840.22      8.82 o 
  -1  -2   7       60.79       48.23      1.07 o 
   0  -2   7      151.51      156.10      1.72 o 
   1  -2   7      212.10      201.02      2.42 o 
   2  -2   7     1494.60     1475.70     10.73 o 
   3  -2   7       17.44       15.88      1.10 o 
   4  -2   7      175.85      184.93      4.36 o 
   5  -2   7       65.54       57.96      2.66 o 
   6  -2   7      186.72      182.53      5.00 o 
   7  -2   7      163.36      169.82      5.16 o 
   8  -2   7       34.62       31.48      2.40 o 
   9  -2   7       29.99       33.73      3.72 o 
 -11  -1   7       40.37       37.20      8.29 o 
 -10  -1   7       25.59       25.72      3.22 o 
  -9  -1   7       76.31       72.02      8.06 o 
  -8  -1   7       95.84       95.97      4.25 o 
  -7  -1   7      132.01      134.31      3.22 o 
  -6  -1   7        0.02        0.30      0.55 o 
  -5  -1   7      111.20      113.64      2.22 o 
  -4  -1   7     1975.66     1899.68      9.12 o 
  -3  -1   7       90.43       87.96      2.33 o 
  -2  -1   7        3.70        2.39      0.59 o 
  -1  -1   7       19.49       13.91      0.94 o 
   0  -1   7      457.05      475.32      3.44 o 
   1  -1   7     1744.21     1697.26      9.24 o 
   2  -1   7      470.76      474.13      4.76 o 
   3  -1   7       77.65       76.83      1.56 o 
   4  -1   7     2206.08     2210.98     16.54 o 
   5  -1   7      318.54      323.21      6.88 o 
   6  -1   7      233.00      240.89      5.48 o 
   7  -1   7       51.12       50.84      2.78 o 
   8  -1   7       47.62       48.67      3.42 o 
   9  -1   7      562.98      513.90     29.14 o 
 -11   0   7        5.82       12.59      4.90 o 
 -10   0   7       85.18       82.72      5.70 o 
  -9   0   7        8.43        6.07      2.34 o 
  -8   0   7        1.52        2.25      1.22 o 
  -7   0   7      277.34      262.61      4.15 o 
  -6   0   7       21.83       23.88      1.15 o 
  -5   0   7      571.97      543.80      4.86 o 
  -4   0   7       23.48       19.76      0.53 o 
  -3   0   7      193.72      208.51      4.33 o 
  -2   0   7     2398.35     2405.48     16.17 o 
  -1   0   7      529.44      558.52      6.68 o 
   0   0   7      112.68      129.05      1.64 o 
   1   0   7      215.68      208.62      2.62 o 
   2   0   7      195.50      196.19      2.73 o 
   3   0   7       32.74       29.36      1.51 o 
   4   0   7      159.67      157.25      3.30 o 
   5   0   7      105.58      108.71      3.26 o 
   6   0   7      208.99      213.01      4.87 o 
   7   0   7      224.14      220.90      6.02 o 
   8   0   7      109.58      111.16      4.60 o 
   9   0   7       39.12       30.35      6.97 o 
 -10   1   7        7.82        1.60      2.86 o 
  -9   1   7      352.64      352.86      8.54 o 
  -8   1   7       21.97       23.72      2.11 o 
  -7   1   7        0.52       -0.47      0.67 o 
  -6   1   7       76.88       86.16      2.11 o 
  -5   1   7      932.88      910.77      7.55 o 
  -4   1   7      789.20      756.71      4.42 o 
  -3   1   7       35.31       32.06      1.41 o 
  -2   1   7      540.07      527.28      6.12 o 
  -1   1   7        3.06        3.53      0.29 o 
   0   1   7      475.54      479.65      3.96 o 
   1   1   7      124.02      119.71      2.32 o 
   2   1   7      496.91      505.89      5.05 o 
   3   1   7       61.85       56.72      1.88 o 
   4   1   7      178.32      168.88      3.59 o 
   5   1   7      236.93      232.41      4.89 o 
   6   1   7      285.72      291.62      6.16 o 
   7   1   7       71.77       67.18      3.43 o 
   8   1   7       36.94       37.34      2.80 o 
   9   1   7      280.19      264.48     20.16 o 
 -11   2   7       12.30       10.87      5.44 o 
 -10   2   7      142.32      151.60      5.79 o 
  -9   2   7        1.42       -1.41      1.41 o 
  -8   2   7       84.77       78.30      3.84 o 
  -7   2   7      360.90      365.22      5.37 o 
  -6   2   7       28.02       22.80      1.09 o 
  -5   2   7       28.29       30.28      1.18 o 
  -4   2   7      138.60      145.59      1.72 o 
  -3   2   7        7.92       13.16      0.53 o 
  -2   2   7      257.43      263.20      2.36 o 
  -1   2   7      310.47      298.62      2.75 o 
   0   2   7      109.59      119.49      2.11 o 
   1   2   7       11.12       11.08      0.78 o 
   2   2   7       37.42       33.72      1.44 o 
   3   2   7        7.64        8.68      0.93 o 
   4   2   7      202.98      202.30      4.51 o 
   5   2   7       22.37       24.55      1.81 o 
   6   2   7       18.32       17.63      1.77 o 
   7   2   7      396.79      409.06     10.22 o 
   8   2   7       33.60       39.86      3.31 o 
 -11   3   7       16.48       21.83      4.71 o 
 -10   3   7       35.29       31.95      3.00 o 
  -9   3   7       79.34       85.85      4.55 o 
  -8   3   7       63.09       56.43      3.97 o 
  -7   3   7       29.53       25.46      1.43 o 
  -6   3   7      115.57      106.87      2.71 o 
  -5   3   7      228.81      243.45      3.74 o 
  -4   3   7      450.12      430.65      5.37 o 
  -3   3   7       17.65       23.62      0.89 o 
  -2   3   7       32.05       24.67      0.85 o 
  -1   3   7      278.64      258.86      3.65 o 
   0   3   7       18.03       14.89      0.84 o 
   1   3   7      675.85      653.00      6.26 o 
   2   3   7        0.09        0.88      0.70 o 
   3   3   7        3.76        2.84      0.76 o 
   4   3   7      634.54      611.80      9.83 o 
   5   3   7       57.27       52.82      2.62 o 
   6   3   7       51.20       57.42      2.91 o 
   7   3   7       31.03       28.63      2.44 o 
 -11   4   7        6.70        3.60      5.54 o 
 -10   4   7       24.83       29.11      3.34 o 
  -9   4   7       43.27       40.28      3.27 o 
  -8   4   7      143.19      137.49      5.71 o 
  -7   4   7      307.67      314.75      5.60 o 
  -6   4   7       88.74       80.45      2.80 o 
  -5   4   7       31.53       33.33      1.64 o 
  -4   4   7        0.38        0.64      0.64 o 
  -3   4   7      538.10      533.44      6.57 o 
  -2   4   7     1395.19     1379.23     10.36 o 
  -1   4   7     1237.88     1157.39      9.41 o 
   0   4   7       12.79        6.58      0.76 o 
   1   4   7      117.34      106.06      2.54 o 
   2   4   7      406.68      405.15      5.96 o 
   3   4   7      542.73      527.83      7.78 o 
   4   4   7       10.23        9.18      1.30 o 
   5   4   7      359.76      360.82      6.96 o 
   6   4   7      127.11      123.93      4.56 o 
   7   4   7       53.38       56.99      3.75 o 
 -10   5   7       22.95       28.53      4.83 o 
  -9   5   7        4.98        3.44      1.54 o 
  -8   5   7       48.77       53.12      3.91 o 
  -7   5   7       20.60       19.44      1.53 o 
  -6   5   7       19.30       19.99      1.42 o 
  -5   5   7        2.59        3.34      0.83 o 
  -4   5   7      137.28      135.34      3.54 o 
  -3   5   7      264.30      239.75      4.54 o 
  -2   5   7      108.78      104.38      2.50 o 
  -1   5   7       81.55       72.77      2.18 o 
   0   5   7       36.33       25.02      1.34 o 
   1   5   7      530.23      534.19      6.96 o 
   2   5   7       31.06       26.97      1.63 o 
   3   5   7        7.41        9.26      1.36 o 
   4   5   7      502.45      500.25      7.82 o 
   5   5   7       81.65       89.64      3.65 o 
   6   5   7      217.25      225.26      6.88 o 
   7   5   7       99.91       88.06     12.42 o 
 -10   6   7      165.28      170.85     12.01 o 
  -9   6   7        0.83       -0.33      1.60 o 
  -8   6   7        5.40        5.89      2.80 o 
  -7   6   7      165.84      171.19      5.13 o 
  -6   6   7      145.92      148.33      3.98 o 
  -5   6   7      754.52      756.09      9.23 o 
  -4   6   7       46.96       49.30      2.18 o 
  -3   6   7      286.66      290.49      5.33 o 
  -2   6   7     1011.67     1032.86     10.30 o 
  -1   6   7      153.61      157.91      3.42 o 
   0   6   7        3.21        0.71      0.74 o 
   1   6   7        5.76        3.55      0.83 o 
   2   6   7        1.08        2.41      0.90 o 
   3   6   7      382.25      394.61      7.18 o 
   4   6   7      251.49      266.16      6.24 o 
   5   6   7        2.86        4.42      1.52 o 
   6   6   7      208.48      215.09     10.82 o 
  -9   7   7       30.39       32.47      5.58 o 
  -8   7   7      466.37      500.96     12.85 o 
  -7   7   7       64.75       68.92      3.15 o 
  -6   7   7       22.15       20.56      1.60 o 
  -5   7   7      368.72      360.42      6.46 o 
  -4   7   7      101.97      104.62      3.39 o 
  -3   7   7      102.53       99.29      3.46 o 
  -2   7   7       10.47        7.75      1.01 o 
  -1   7   7        0.38        0.05      0.74 o 
   0   7   7      700.82      666.81     10.51 o 
   1   7   7      285.75      282.26      5.79 o 
   2   7   7        6.73        6.39      1.14 o 
   3   7   7        6.41        3.56      1.26 o 
   4   7   7       11.81       10.84      2.26 o 
   5   7   7        6.63        5.12      1.47 o 
  -8   8   7      123.43      122.56      7.47 o 
  -7   8   7       29.48       29.10      3.14 o 
  -6   8   7       45.77       45.73      2.54 o 
  -5   8   7       77.91       80.04      3.18 o 
  -4   8   7       89.02       88.98      4.30 o 
  -3   8   7       27.78       27.83      2.00 o 
  -2   8   7      356.55      374.15      6.08 o 
  -1   8   7       88.97       95.06      3.52 o 
   0   8   7       20.63       24.98      1.86 o 
   1   8   7       53.03       52.44      2.83 o 
   2   8   7       89.34       90.46      3.64 o 
   3   8   7      437.58      448.69      8.54 o 
   4   8   7       42.05       47.01      3.09 o 
  -7   9   7        0.41        0.98      1.53 o 
  -6   9   7       91.25       96.11      4.47 o 
  -5   9   7       64.82       71.11      3.16 o 
  -4   9   7       13.90       13.08      1.60 o 
  -3   9   7        1.16       -0.45      1.02 o 
  -2   9   7      115.64      106.15      3.83 o 
  -1   9   7       31.91       32.25      2.50 o 
   0   9   7       93.51      103.13      3.64 o 
   1   9   7      381.20      395.72      8.18 o 
   2   9   7       55.53       59.38      3.55 o 
   3   9   7        0.62        0.46      1.73 o 
  -6  10   7       66.23       65.02      7.65 o 
  -5  10   7        3.21        3.55      1.25 o 
  -4  10   7       56.12       56.66      3.14 o 
  -3  10   7       46.92       48.57      2.92 o 
  -2  10   7       72.48       71.91      3.38 o 
  -1  10   7      145.85      156.89      5.24 o 
   0  10   7        1.16        1.38      1.18 o 
   1  10   7       97.15       98.51      4.51 o 
  -5  11   7      310.52      283.78     15.10 o 
  -4  11   7       84.49       83.75      5.94 o 
  -3  11   7        7.75        5.32      1.75 o 
  -2  11   7       38.42       45.94      3.66 o 
  -1  11   7        1.33       -1.70      1.70 o 
  -2 -12   8       73.53       86.64      8.51 o 
  -1 -12   8        0.02       -0.40      1.74 o 
   0 -12   8       16.80       18.66      3.09 o 
   1 -12   8       43.04       44.70      3.98 o 
   2 -12   8      114.62      126.19      6.50 o 
   3 -12   8      245.84      248.58      9.84 o 
   4 -12   8      124.02      127.11      6.70 o 
  -3 -11   8      103.79      116.19      9.83 o 
  -2 -11   8       87.73       87.51      3.88 o 
  -1 -11   8       25.81       22.53      2.04 o 
   0 -11   8        9.85       13.03      1.91 o 
   1 -11   8       21.47       22.49      2.18 o 
   2 -11   8        3.66        4.16      1.45 o 
   3 -11   8       93.97       93.73      6.76 o 
   4 -11   8       14.11       18.09      2.42 o 
   5 -11   8       32.45       30.23      2.81 o 
   6 -11   8      120.33       99.71     12.73 o 
  -5 -10   8       70.55       76.74     11.32 o 
  -4 -10   8        7.74        8.02      2.97 o 
  -3 -10   8        6.15        3.85      1.38 o 
  -2 -10   8       97.90       87.91      3.72 o 
  -1 -10   8        1.12        1.13      1.56 o 
   0 -10   8       72.87       72.08      3.23 o 
   1 -10   8       12.22       14.52      1.64 o 
   2 -10   8       13.94       13.93      1.88 o 
   3 -10   8      140.16      145.96      4.99 o 
   4 -10   8       64.83       75.70      4.31 o 
   5 -10   8       22.50       24.99      2.12 o 
   6 -10   8        3.24        2.97      1.90 o 
  -6  -9   8        2.48        7.24      5.51 o 
  -5  -9   8       17.00       10.33      2.11 o 
  -4  -9   8        3.16        7.27      1.94 o 
  -3  -9   8      230.53      241.02      5.87 o 
  -2  -9   8      258.50      263.30      6.38 o 
  -1  -9   8        0.12       -0.69      1.30 o 
   0  -9   8      169.33      167.21      4.63 o 
   1  -9   8      192.64      190.40      5.59 o 
   2  -9   8       19.99       14.49      1.51 o 
   3  -9   8       30.08       39.50      2.55 o 
   4  -9   8        0.51        1.21      0.95 o 
   5  -9   8       17.54       17.44      1.78 o 
   6  -9   8       74.90       89.66      3.77 o 
   7  -9   8       34.99       42.09      2.90 o 
   8  -9   8      116.44      109.41     13.20 o 
  -7  -8   8        9.35       19.56      5.12 o 
  -6  -8   8        2.02        0.32      1.48 o 
  -5  -8   8      334.99      350.96     10.31 o 
  -4  -8   8      130.94      133.61      4.27 o 
  -3  -8   8       13.56       10.13      1.55 o 
  -2  -8   8      627.58      637.22      9.01 o 
  -1  -8   8      281.01      274.07      6.07 o 
   0  -8   8      199.30      184.01      4.25 o 
   1  -8   8       75.64       61.73      2.67 o 
   2  -8   8        0.09        0.64      0.88 o 
   3  -8   8      521.54      525.62      9.13 o 
   4  -8   8       48.13       60.35      2.83 o 
   5  -8   8       10.59       12.00      1.36 o 
   6  -8   8       27.45       22.67      1.96 o 
   7  -8   8        7.52        4.34      1.21 o 
   8  -8   8      111.10      111.62      9.59 o 
  -7  -7   8       20.08       16.72      3.23 o 
  -6  -7   8        6.23        7.79      1.96 o 
  -5  -7   8        9.60       10.98      1.97 o 
  -4  -7   8        4.66        5.20      1.52 o 
  -3  -7   8      272.51      277.24      5.57 o 
  -2  -7   8       79.97       75.90      2.79 o 
  -1  -7   8      266.30      254.47      4.95 o 
   0  -7   8      297.28      312.56      5.41 o 
   1  -7   8      558.42      546.65      6.74 o 
   2  -7   8      153.35      144.78      3.31 o 
   3  -7   8       12.34        8.53      1.05 o 
   4  -7   8       37.61       35.47      1.89 o 
   5  -7   8      195.88      189.81      4.57 o 
   6  -7   8       60.71       71.77      3.15 o 
   7  -7   8       21.42       22.87      2.05 o 
   8  -7   8       25.28       26.25      2.47 o 
  -8  -6   8       10.34        8.87      3.42 o 
  -7  -6   8        7.38        5.19      1.57 o 
  -6  -6   8      153.20      161.66      6.61 o 
  -5  -6   8      159.91      159.60      6.29 o 
  -4  -6   8       21.89       24.46      1.63 o 
  -3  -6   8        0.74        1.27      0.76 o 
  -2  -6   8       65.48       58.26      2.11 o 
  -1  -6   8      337.42      347.71      4.80 o 
   0  -6   8      267.14      262.21      3.99 o 
   1  -6   8       18.80       16.68      0.97 o 
   2  -6   8       22.19       24.75      1.29 o 
   3  -6   8      194.62      193.14      3.87 o 
   4  -6   8       11.54        7.93      0.99 o 
   5  -6   8       17.36       18.67      1.58 o 
   6  -6   8        5.04        3.40      1.05 o 
   7  -6   8        2.26        2.67      1.11 o 
   8  -6   8      112.98      108.77      4.08 o 
  -9  -5   8       11.85       13.22      5.00 o 
  -8  -5   8       17.02       17.77      3.07 o 
  -7  -5   8       51.92       55.92      3.91 o 
  -6  -5   8       47.34       40.69      3.22 o 
  -5  -5   8        0.52        1.98      1.31 o 
  -4  -5   8       60.54       63.56      2.24 o 
  -3  -5   8      504.00      485.05      6.51 o 
  -2  -5   8      638.79      623.25      6.37 o 
  -1  -5   8       62.94       61.39      1.78 o 
   0  -5   8      196.09      196.84      3.20 o 
   1  -5   8      192.53      199.00      3.03 o 
   2  -5   8       42.54       37.42      1.56 o 
   3  -5   8      102.19      110.66      3.34 o 
   4  -5   8       30.14       32.15      1.98 o 
   5  -5   8      138.37      128.01      3.87 o 
   6  -5   8       34.87       36.43      2.38 o 
   7  -5   8       79.37       77.46      3.43 o 
   8  -5   8       60.86       63.53      3.35 o 
  -9  -4   8       38.32       42.73      4.93 o 
  -8  -4   8       34.63       40.84      4.07 o 
  -7  -4   8        3.69        2.23      1.28 o 
  -6  -4   8        0.30        1.82      1.43 o 
  -5  -4   8      336.92      329.39      5.93 o 
  -4  -4   8      208.25      197.38      3.13 o 
  -3  -4   8      451.24      418.50      4.37 o 
  -2  -4   8      372.23      362.69      4.31 o 
  -1  -4   8      194.93      185.12      2.31 o 
   0  -4   8      260.43      250.94      2.76 o 
   1  -4   8      869.95      876.28      7.54 o 
   2  -4   8      224.52      240.66      4.54 o 
   3  -4   8       23.36       25.78      1.66 o 
   4  -4   8       81.43       81.91      2.86 o 
   5  -4   8      236.18      238.81      5.25 o 
   6  -4   8      110.64      118.29      3.96 o 
   7  -4   8      102.39      105.53      3.98 o 
   8  -4   8      122.97      120.75      4.53 o 
  -9  -3   8       34.81       34.25      3.87 o 
  -8  -3   8       25.34       23.00      2.61 o 
  -7  -3   8       47.09       53.62      3.73 o 
  -6  -3   8       22.05       23.59      2.11 o 
  -5  -3   8      137.62      129.61      3.98 o 
  -4  -3   8      175.95      193.46      3.19 o 
  -3  -3   8      609.53      565.69      5.41 o 
  -2  -3   8      587.45      525.36      4.47 o 
  -1  -3   8      589.62      554.56      3.82 o 
   0  -3   8      295.03      279.40      2.47 o 
   1  -3   8        0.31        0.68      0.22 o 
   2  -3   8     1322.99     1337.03     11.92 o 
   3  -3   8        0.08       -0.21      0.80 o 
   4  -3   8       27.79       25.99      1.67 o 
   5  -3   8      299.27      298.18      5.86 o 
   6  -3   8      186.91      183.98      5.41 o 
   7  -3   8       12.88       13.75      1.55 o 
   8  -3   8       34.81       33.40      2.48 o 
 -10  -2   8       29.67       37.31      5.70 o 
  -9  -2   8       20.05       20.65      3.00 o 
  -8  -2   8        2.26        0.27      1.41 o 
  -7  -2   8      163.86      169.29      6.35 o 
  -6  -2   8        1.54        0.13      0.76 o 
  -5  -2   8      398.29      375.50      6.83 o 
  -4  -2   8      319.39      299.21      4.08 o 
  -3  -2   8      471.63      430.70      6.45 o 
  -2  -2   8      600.72      574.54      6.44 o 
  -1  -2   8        0.08       -0.13      0.52 o 
   0  -2   8     1671.69     1610.40      7.88 o 
   1  -2   8      568.49      545.50      5.57 o 
   2  -2   8        0.57        1.13      0.78 o 
   3  -2   8      421.65      411.03      6.02 o 
   4  -2   8      449.04      443.18      7.16 o 
   5  -2   8       92.16       92.64      3.56 o 
   6  -2   8      111.49      106.23      3.97 o 
   7  -2   8       26.56       26.72      2.20 o 
   8  -2   8      103.06      105.64      4.49 o 
 -10  -1   8        0.09       -0.35      2.17 o 
  -9  -1   8        7.36        6.72      2.32 o 
  -8  -1   8      147.87      135.92      6.85 o 
  -7  -1   8        6.82        6.49      1.76 o 
  -6  -1   8       47.17       45.12      2.75 o 
  -5  -1   8       87.97       80.82      2.55 o 
  -4  -1   8        0.18        0.32      0.62 o 
  -3  -1   8      482.30      446.37      5.15 o 
  -2  -1   8      725.25      669.89      6.69 o 
  -1  -1   8       13.06       14.07      1.01 o 
   0  -1   8      794.63      770.04      4.99 o 
   1  -1   8      351.06      333.32      4.07 o 
   2  -1   8      580.71      570.91      9.64 o 
   3  -1   8       58.95       53.19      2.28 o 
   4  -1   8       10.19        8.06      1.08 o 
   5  -1   8      393.51      398.35      6.90 o 
   6  -1   8       33.12       38.24      2.45 o 
   7  -1   8        6.94        5.72      1.52 o 
   8  -1   8        0.01        0.16      1.30 o 
 -10   0   8       77.68       88.39      7.33 o 
  -9   0   8      191.83      202.56      9.06 o 
  -8   0   8       78.43       81.66      4.54 o 
  -7   0   8       24.40       21.71      1.74 o 
  -6   0   8      473.53      495.74      9.23 o 
  -5   0   8      232.18      226.15      4.29 o 
  -4   0   8       20.90       15.12      1.28 o 
  -3   0   8      460.65      461.77      6.30 o 
  -2   0   8       39.55       42.03      1.86 o 
  -1   0   8       64.48       69.40      2.33 o 
   0   0   8      225.40      210.17      2.43 o 
   1   0   8       46.91       48.10      1.45 o 
   2   0   8       73.29       76.87      2.26 o 
   3   0   8      119.23      113.24      2.98 o 
   4   0   8       46.99       39.45      1.96 o 
   5   0   8       76.71       72.52      2.79 o 
   6   0   8        3.79        4.48      1.05 o 
   7   0   8       23.41       28.82      2.34 o 
   8   0   8      236.20      251.56      8.67 o 
 -10   1   8        0.44       -1.95      2.94 o 
  -9   1   8        0.06        0.06      1.27 o 
  -8   1   8      202.11      208.08      6.01 o 
  -7   1   8       23.39       28.46      3.23 o 
  -6   1   8      447.99      426.26      6.77 o 
  -5   1   8      179.12      177.41      4.09 o 
  -4   1   8       85.92       93.55      3.01 o 
  -3   1   8      765.02      739.18      8.71 o 
  -2   1   8        2.83        4.51      0.77 o 
  -1   1   8        0.13        0.44      0.18 o 
   0   1   8        4.96        5.44      0.45 o 
   1   1   8       10.17        7.74      0.66 o 
   2   1   8      145.01      134.81      2.89 o 
   3   1   8      113.50      108.61      2.99 o 
   4   1   8        1.28       -0.36      0.83 o 
   5   1   8      166.05      166.00      4.50 o 
   6   1   8      214.88      225.06      5.58 o 
   7   1   8        0.03       -0.09      1.31 o 
   8   1   8       10.70        8.67      2.77 o 
 -10   2   8        4.60        5.93      2.10 o 
  -9   2   8       13.23       11.18      1.76 o 
  -8   2   8       31.64       31.56      2.26 o 
  -7   2   8        5.36        4.69      1.13 o 
  -6   2   8      512.68      508.66      9.00 o 
  -5   2   8      502.00      439.49      7.38 o 
  -4   2   8        4.50        3.14      0.51 o 
  -3   2   8      702.19      667.14      5.43 o 
  -2   2   8       66.43       59.37      1.25 o 
  -1   2   8     1189.64     1157.97      6.51 o 
   0   2   8      445.65      429.16      4.45 o 
   1   2   8       72.65       68.47      1.95 o 
   2   2   8        4.55        4.03      0.74 o 
   3   2   8       78.19       83.32      3.07 o 
   4   2   8      114.20      112.44      3.32 o 
   5   2   8      411.76      402.21      8.90 o 
   6   2   8       16.20       16.58      1.70 o 
   7   2   8        6.28        6.62      1.71 o 
   8   2   8      153.87      129.18     13.92 o 
 -10   3   8        4.26        5.79      1.94 o 
  -9   3   8       20.70       19.70      2.39 o 
  -8   3   8        0.21        0.23      1.31 o 
  -7   3   8        2.04        1.13      0.97 o 
  -6   3   8        2.25        2.19      1.07 o 
  -5   3   8      114.16      118.77      4.79 o 
  -4   3   8      215.52      193.19      3.38 o 
  -3   3   8       61.09       64.70      1.95 o 
  -2   3   8      184.95      194.01      4.24 o 
  -1   3   8       25.36       26.96      1.17 o 
   0   3   8       53.81       50.14      1.64 o 
   1   3   8        1.61        1.20      0.60 o 
   2   3   8       31.77       39.31      1.81 o 
   3   3   8       67.24       75.37      3.84 o 
   4   3   8      116.95      114.34      3.67 o 
   5   3   8       96.60      101.35      3.75 o 
   6   3   8       56.83       53.59      3.03 o 
   7   3   8      347.81      360.29     10.49 o 
 -10   4   8       16.60       14.35      3.08 o 
  -9   4   8       10.22        7.01      2.62 o 
  -8   4   8        9.97        5.36      1.41 o 
  -7   4   8        4.84        5.46      1.79 o 
  -6   4   8       75.84       82.81      4.42 o 
  -5   4   8      161.29      156.47      5.25 o 
  -4   4   8      145.68      159.82      3.68 o 
  -3   4   8       28.10       24.97      1.32 o 
  -2   4   8       39.92       34.00      1.41 o 
  -1   4   8      101.24      109.07      2.51 o 
   0   4   8       37.16       38.18      1.97 o 
   1   4   8        0.02        1.01      0.66 o 
   2   4   8       98.45       79.93      3.04 o 
   3   4   8        0.74        0.82      0.95 o 
   4   4   8       23.55       20.66      1.71 o 
   5   4   8      430.14      431.60      9.40 o 
   6   4   8       22.32       22.47      2.18 o 
 -10   5   8        0.46       -0.41      2.13 o 
  -9   5   8       38.59       35.52      3.14 o 
  -8   5   8      216.32      223.88      8.46 o 
  -7   5   8       36.31       34.54      3.12 o 
  -6   5   8       99.46      102.23      5.09 o 
  -5   5   8      253.25      255.94      7.66 o 
  -4   5   8       66.25       69.29      2.63 o 
  -3   5   8      583.61      586.51      7.15 o 
  -2   5   8      106.17      104.70      2.87 o 
  -1   5   8       23.40       21.13      1.22 o 
   0   5   8      278.30      259.80      4.73 o 
   1   5   8      109.72      111.81      3.04 o 
   2   5   8      115.02      111.78      3.34 o 
   3   5   8       77.17       76.36      3.12 o 
   4   5   8       10.11        6.53      1.10 o 
   5   5   8        0.23       -0.21      1.27 o 
   6   5   8       74.96       80.25      5.99 o 
 -10   6   8        0.09       -3.17      4.08 o 
  -9   6   8       62.40       69.93      5.31 o 
  -8   6   8        3.90        5.04      1.77 o 
  -7   6   8        7.85       12.43      2.19 o 
  -6   6   8      510.97      518.81     11.52 o 
  -5   6   8       84.59       82.07      4.17 o 
  -4   6   8       51.25       49.18      2.35 o 
  -3   6   8      349.34      337.19      5.62 o 
  -2   6   8       52.48       50.48      2.15 o 
  -1   6   8      295.34      305.25      5.17 o 
   0   6   8       16.74       12.54      1.48 o 
   1   6   8        9.91        9.89      1.05 o 
   2   6   8      287.94      280.47      6.07 o 
   3   6   8        0.98       -0.19      0.99 o 
   4   6   8       37.73       33.71      2.52 o 
   5   6   8      136.21      148.87      5.31 o 
  -9   7   8      196.95      228.77     19.58 o 
  -8   7   8       60.86       58.65      5.59 o 
  -7   7   8       58.07       67.48      4.62 o 
  -6   7   8       53.53       47.77      3.40 o 
  -5   7   8        4.65        4.93      1.47 o 
  -4   7   8      167.16      172.15      4.69 o 
  -3   7   8      252.46      262.28      5.21 o 
  -2   7   8       44.90       47.41      2.22 o 
  -1   7   8       11.73        8.32      1.15 o 
   0   7   8        9.70       13.97      1.49 o 
   1   7   8      221.89      217.60      5.65 o 
   2   7   8      293.08      311.00      7.01 o 
   3   7   8       62.78       65.95      3.41 o 
   4   7   8      112.15      115.27      4.39 o 
  -8   8   8        0.00       -0.99      3.89 o 
  -7   8   8      125.21      130.58      6.62 o 
  -6   8   8      164.10      167.57      6.50 o 
  -5   8   8       16.10       14.23      2.04 o 
  -4   8   8       40.47       46.72      3.40 o 
  -3   8   8        2.41        2.64      0.93 o 
  -2   8   8       39.58       37.96      2.28 o 
  -1   8   8      202.68      205.20      5.23 o 
   0   8   8      101.47       98.38      3.68 o 
   1   8   8       16.23       20.13      1.93 o 
   2   8   8      123.45      129.30      4.74 o 
   3   8   8       82.70       90.56      4.38 o 
   4   8   8       78.17       61.31      5.95 o 
  -7   9   8       23.13       20.80      6.68 o 
  -6   9   8       12.92       10.01      2.21 o 
  -5   9   8      127.65      139.09      6.08 o 
  -4   9   8      264.71      275.40      8.43 o 
  -3   9   8       78.42       85.80      3.97 o 
  -2   9   8        5.37        4.73      1.21 o 
  -1   9   8       27.29       28.73      2.09 o 
   0   9   8       77.40       82.96      3.56 o 
   1   9   8       72.16       76.27      4.21 o 
   2   9   8      253.98      262.30      7.98 o 
  -6  10   8      131.07      122.51     14.41 o 
  -5  10   8       13.57       12.78      3.49 o 
  -4  10   8        0.23        2.38      2.36 o 
  -3  10   8       38.43       41.97      4.34 o 
  -2  10   8       38.93       43.43      3.01 o 
  -1  10   8       48.69       49.82      3.27 o 
   0  10   8       77.83       80.10      4.37 o 
   1  10   8        0.26        1.55      1.66 o 
  -1 -12   9       56.49       55.23      9.44 o 
   2 -12   9       10.81        7.43      2.37 o 
   3 -12   9        0.65        2.68      2.21 o 
  -3 -11   9       31.85       38.42      8.14 o 
  -2 -11   9       62.84       65.24      7.48 o 
  -1 -11   9       61.59       59.13      5.87 o 
   0 -11   9       49.53       48.37      5.44 o 
   1 -11   9      101.57      104.37      5.45 o 
   2 -11   9      297.77      312.45      8.39 o 
   3 -11   9       76.36       78.66      4.65 o 
   4 -11   9       20.21       17.39      2.96 o 
   5 -11   9        1.66       -1.97      1.97 o 
  -4 -10   9      151.90      146.59     15.85 o 
  -3 -10   9       34.37       25.51      3.31 o 
  -2 -10   9       25.36       22.68      2.80 o 
  -1 -10   9       56.84       52.89      5.11 o 
   0 -10   9      108.47      106.46      4.58 o 
   1 -10   9        0.19        0.68      1.13 o 
   2 -10   9       27.58       34.42      2.78 o 
   3 -10   9        7.34        6.58      1.94 o 
   4 -10   9      179.16      179.40      5.83 o 
   5 -10   9      325.64      327.48      8.14 o 
   6 -10   9        0.00       -1.81      1.81 o 
  -6  -9   9      249.66      244.02     20.66 o 
  -5  -9   9        3.24        6.72      2.35 o 
  -4  -9   9       21.76       21.88      3.20 o 
  -3  -9   9      197.47      221.60      9.09 o 
  -2  -9   9       23.66       27.34      2.97 o 
  -1  -9   9       84.34       80.72      4.69 o 
   0  -9   9       62.62       65.35      3.17 o 
   1  -9   9       50.01       45.67      2.64 o 
   2  -9   9      297.36      294.74      6.82 o 
   3  -9   9        5.24        4.40      1.22 o 
   4  -9   9      166.02      174.39      4.99 o 
   5  -9   9       41.04       35.64      2.55 o 
   6  -9   9       68.05       67.42      3.47 o 
   7  -9   9      433.49      466.49     11.95 o 
  -7  -8   9        0.05        5.23      3.93 o 
  -6  -8   9       51.50       44.96      4.39 o 
  -5  -8   9        2.25        4.64      1.67 o 
  -4  -8   9      270.50      276.61      8.86 o 
  -3  -8   9        1.14        1.95      1.42 o 
  -2  -8   9        7.72        7.29      2.70 o 
  -1  -8   9       37.68       42.96      2.47 o 
   0  -8   9      108.22      105.46      3.47 o 
   1  -8   9      348.69      354.44      7.02 o 
   2  -8   9       42.65       39.42      2.45 o 
   3  -8   9       35.56       34.15      2.02 o 
   4  -8   9      217.52      212.16      5.24 o 
   5  -8   9      126.52      137.28      4.42 o 
   6  -8   9       86.08       90.36      4.00 o 
   7  -8   9       38.99       36.12      3.45 o 
  -7  -7   9       38.60       28.60      5.69 o 
  -6  -7   9      155.04      149.53      6.79 o 
  -5  -7   9       32.65       33.43      3.16 o 
  -4  -7   9      197.99      203.41      7.24 o 
  -3  -7   9      269.53      275.99      9.01 o 
  -2  -7   9        3.84        5.05      1.58 o 
  -1  -7   9        0.67        1.05      0.79 o 
   0  -7   9      104.78       97.79      2.96 o 
   1  -7   9      152.04      149.54      4.03 o 
   2  -7   9      159.25      162.12      4.08 o 
   3  -7   9      125.83      128.47      3.59 o 
   4  -7   9       11.66       12.89      1.54 o 
   5  -7   9       11.29       10.25      1.35 o 
   6  -7   9       22.12       23.50      1.94 o 
   7  -7   9      317.38      329.73      8.23 o 
   8  -7   9        3.73        3.82      4.05 o 
  -8  -6   9        0.25        3.11      2.27 o 
  -7  -6   9       11.62        6.44      2.26 o 
  -6  -6   9       82.15       86.65      5.01 o 
  -5  -6   9        3.22        3.13      1.58 o 
  -4  -6   9      437.89      424.95     13.08 o 
  -3  -6   9        0.02        1.23      1.20 o 
  -2  -6   9      113.89      110.88      4.07 o 
  -1  -6   9       53.28       55.20      2.26 o 
   0  -6   9       23.63       21.48      1.18 o 
   1  -6   9      145.92      142.48      3.20 o 
   2  -6   9        8.23        7.22      0.91 o 
   3  -6   9       24.33       27.05      1.58 o 
   4  -6   9        4.10        3.19      0.89 o 
   5  -6   9      155.22      177.03      4.71 o 
   6  -6   9        4.59        1.89      1.14 o 
   7  -6   9        3.90        3.84      1.47 o 
   8  -6   9        1.64       -0.37      1.49 o 
  -9  -5   9        0.30       -0.25      3.14 o 
  -8  -5   9        0.49       -1.17      2.02 o 
  -7  -5   9      157.20      158.41      8.38 o 
  -6  -5   9       37.71       40.48      3.31 o 
  -5  -5   9        7.74        8.04      1.59 o 
  -4  -5   9       64.00       63.95      3.71 o 
  -3  -5   9       39.01       42.82      2.61 o 
  -2  -5   9      584.88      567.56      9.25 o 
  -1  -5   9      731.33      721.47      6.85 o 
   0  -5   9        0.40       -0.59      0.59 o 
   1  -5   9      394.34      392.85      5.35 o 
   2  -5   9      172.42      169.28      3.87 o 
   3  -5   9      207.22      196.33      4.75 o 
   4  -5   9      105.96      108.86      3.67 o 
   5  -5   9        7.06        8.38      1.23 o 
   6  -5   9       46.30       46.96      2.65 o 
   7  -5   9      415.31      436.86      8.46 o 
   8  -5   9      188.16      196.15      7.67 o 
  -8  -4   9       27.36       25.92      3.84 o 
  -7  -4   9        0.87        0.01      1.75 o 
  -6  -4   9       89.61       84.54      4.47 o 
  -5  -4   9      101.97       96.51      4.56 o 
  -4  -4   9      118.81      104.03      4.53 o 
  -3  -4   9      703.99      680.36      8.58 o 
  -2  -4   9       21.60       22.11      1.72 o 
  -1  -4   9       11.11       12.11      0.81 o 
   0  -4   9        2.51        2.66      0.55 o 
   1  -4   9     1868.23     1837.33     13.99 o 
   2  -4   9      203.42      201.77      4.04 o 
   3  -4   9      126.13      117.22      3.50 o 
   4  -4   9     1027.02     1022.57     11.31 o 
   5  -4   9       23.34       30.16      2.20 o 
   6  -4   9       63.09       59.70      2.94 o 
   7  -4   9        5.32        4.31      1.30 o 
   8  -4   9        8.26        1.58      1.67 o 
  -9  -3   9       24.93       29.10      4.24 o 
  -8  -3   9       87.78       87.91      5.73 o 
  -7  -3   9       66.13       66.57      4.28 o 
  -6  -3   9        0.74       -1.03      1.03 o 
  -5  -3   9       37.54       35.38      2.35 o 
  -4  -3   9       50.34       52.55      2.73 o 
  -3  -3   9        0.11        0.64      0.77 o 
  -2  -3   9       10.48        9.44      1.28 o 
  -1  -3   9     1974.43     1925.82     15.46 o 
   0  -3   9       15.70       16.73      0.82 o 
   1  -3   9        4.35        4.61      0.69 o 
   2  -3   9     1012.83      998.96      9.79 o 
   3  -3   9      725.34      729.86      8.90 o 
   4  -3   9      181.84      172.86      4.29 o 
   5  -3   9       78.73       77.07      3.09 o 
   6  -3   9      579.68      584.57      9.27 o 
   7  -3   9      227.82      229.27      6.02 o 
   8  -3   9        0.46       -1.05      1.98 o 
 -10  -2   9      158.10      156.46     16.08 o 
  -9  -2   9      273.56      289.88     15.71 o 
  -8  -2   9        9.87        5.63      2.00 o 
  -7  -2   9        1.54        1.09      1.44 o 
  -6  -2   9        1.44        0.09      1.07 o 
  -5  -2   9       79.68       86.93      3.52 o 
  -4  -2   9       10.95       13.10      1.39 o 
  -3  -2   9       48.64       42.22      2.06 o 
  -2  -2   9        2.72        4.00      0.83 o 
  -1  -2   9        1.39        1.23      0.74 o 
   0  -2   9        1.49        1.79      0.33 o 
   1  -2   9     1778.98     1786.10     15.76 o 
   2  -2   9      235.87      238.50      4.29 o 
   3  -2   9        8.60        9.87      1.13 o 
   4  -2   9     1050.22     1089.46     11.69 o 
   5  -2   9       11.15       10.93      1.42 o 
   6  -2   9      115.14      114.85      4.23 o 
   7  -2   9       30.50       27.36      2.58 o 
   8  -2   9       64.69       69.83      5.18 o 
 -10  -1   9       59.07       54.46      9.31 o 
  -9  -1   9       27.73       28.16      3.45 o 
  -8  -1   9        0.52        1.54      1.66 o 
  -7  -1   9      219.79      219.15      7.96 o 
  -6  -1   9        1.79       -0.27      0.98 o 
  -5  -1   9      197.38      197.07      4.68 o 
  -4  -1   9       15.30       10.32      1.60 o 
  -3  -1   9       10.18       10.04      1.18 o 
  -2  -1   9      284.65      294.08      4.55 o 
  -1  -1   9      299.81      297.02      5.05 o 
   0  -1   9        0.14        0.05      0.31 o 
   1  -1   9        2.16        2.03      0.59 o 
   2  -1   9      117.06      111.72      3.10 o 
   3  -1   9      198.84      192.76      4.47 o 
   4  -1   9       83.51       85.14      3.22 o 
   5  -1   9       64.03       60.31      2.92 o 
   6  -1   9      102.89       92.32      3.85 o 
   7  -1   9       44.10       42.11      2.80 o 
   8  -1   9        1.89        2.27      1.94 o 
  -9   0   9       83.31       91.82      6.84 o 
  -8   0   9       17.00       20.52      2.49 o 
  -7   0   9        9.76        8.41      1.47 o 
  -6   0   9       72.82       71.66      3.27 o 
  -5   0   9      146.85      162.66      4.23 o 
  -4   0   9      680.06      605.78      7.87 o 
  -3   0   9       38.33       27.28      1.49 o 
  -2   0   9      158.95      155.16      3.78 o 
  -1   0   9     1094.52     1058.50     11.71 o 
   0   0   9       45.94       45.21      1.36 o 
   1   0   9     1066.11     1038.92      8.65 o 
   2   0   9      115.58      113.37      2.88 o 
   3   0   9      113.90      105.61      3.02 o 
   4   0   9      481.33      482.98      7.47 o 
   5   0   9        0.00       -0.87      1.02 o 
   6   0   9       57.88       60.01      2.98 o 
   7   0   9        8.91       10.25      1.56 o 
  -9   1   9        0.05        1.68      1.41 o 
  -8   1   9      134.79      135.93      5.17 o 
  -7   1   9      116.89      133.50      4.87 o 
  -6   1   9       40.93       42.06      2.21 o 
  -5   1   9        3.64        2.97      1.00 o 
  -4   1   9        7.81        7.88      1.11 o 
  -3   1   9        1.65        1.82      0.79 o 
  -2   1   9       33.01       36.99      1.95 o 
  -1   1   9       18.93       22.10      1.50 o 
   0   1   9       51.15       42.71      1.38 o 
   1   1   9      531.19      523.43      5.84 o 
   2   1   9      160.61      155.23      3.26 o 
   3   1   9      125.21      130.22      3.42 o 
   4   1   9        1.24        1.86      0.86 o 
   5   1   9       37.22       39.45      2.26 o 
   6   1   9       57.45       57.46      2.94 o 
   7   1   9       21.60       19.91      2.16 o 
 -10   2   9      108.80      111.85      9.43 o 
  -9   2   9       33.89       36.45      3.21 o 
  -8   2   9       28.38       25.79      2.67 o 
  -7   2   9        2.16        2.69      1.07 o 
  -6   2   9       63.65       47.84      3.00 o 
  -5   2   9      115.57      135.62      4.17 o 
  -4   2   9       20.23       21.52      1.83 o 
  -3   2   9       97.57       71.99      2.71 o 
  -2   2   9      132.78      112.51      2.80 o 
  -1   2   9      143.37      150.08      2.60 o 
   0   2   9       79.87       81.92      2.08 o 
   1   2   9      674.57      640.20      7.17 o 
   2   2   9      125.11      118.58      3.08 o 
   3   2   9       64.34       64.68      2.51 o 
   4   2   9      208.43      209.58      5.10 o 
   5   2   9        1.06        1.46      1.06 o 
   6   2   9       62.44       61.29      3.15 o 
   7   2   9       11.92       16.59      2.49 o 
 -10   3   9       45.28       36.69      7.75 o 
  -9   3   9        0.20        0.53      1.58 o 
  -8   3   9       20.76       23.06      2.52 o 
  -7   3   9      146.92      148.08      5.62 o 
  -6   3   9       43.21       40.42      3.13 o 
  -5   3   9      251.14      271.29      8.26 o 
  -4   3   9       69.71       59.07      3.47 o 
  -3   3   9       91.18      101.09      3.79 o 
  -2   3   9      555.11      597.81      8.31 o 
  -1   3   9      762.00      713.42      6.66 o 
   0   3   9        3.29        3.51      0.70 o 
   1   3   9       66.16       63.28      2.93 o 
   2   3   9      139.76      128.20      3.84 o 
   3   3   9      339.50      336.85      6.71 o 
   4   3   9      266.16      244.73      5.71 o 
   5   3   9        0.01        1.98      1.20 o 
   6   3   9       11.63       12.03      1.62 o 
  -9   4   9       10.03       15.73      2.18 o 
  -8   4   9      100.76       99.91      5.01 o 
  -7   4   9       16.50       19.00      2.34 o 
  -6   4   9       38.55       42.82      5.07 o 
  -5   4   9      172.52      169.28      6.47 o 
  -4   4   9       15.93       19.37      2.01 o 
  -3   4   9      448.93      465.58      8.61 o 
  -2   4   9        2.71        1.89      1.14 o 
  -1   4   9       26.77       26.47      1.29 o 
   0   4   9      200.28      213.13      3.75 o 
   1   4   9      128.51      125.43      3.34 o 
   2   4   9       12.30       11.45      1.28 o 
   3   4   9       50.12       48.71      2.65 o 
   4   4   9      124.30      117.92      4.29 o 
   5   4   9       21.46       22.34      2.13 o 
   6   4   9      179.93      202.25      7.70 o 
  -9   5   9       16.90       18.72      3.03 o 
  -8   5   9        6.74        9.87      2.91 o 
  -7   5   9       96.17       99.91      5.37 o 
  -6   5   9       55.32       61.28      4.16 o 
  -5   5   9      464.68      470.67     10.08 o 
  -4   5   9        5.38        5.97      1.44 o 
  -3   5   9      155.64      154.62      5.02 o 
  -2   5   9      695.12      719.51     11.18 o 
  -1   5   9       18.44       13.83      1.21 o 
   0   5   9       29.06       24.41      1.46 o 
   1   5   9       21.10       25.10      1.63 o 
   2   5   9      206.44      189.14      4.83 o 
   3   5   9      310.09      316.76      7.19 o 
   4   5   9       38.21       38.66      2.62 o 
   5   5   9       43.41       38.91      3.09 o 
  -9   6   9       26.46       24.50      7.14 o 
  -8   6   9       69.61       81.19      5.20 o 
  -7   6   9        0.62        1.33      1.48 o 
  -6   6   9        6.53        4.13      1.42 o 
  -5   6   9      204.92      206.25      8.05 o 
  -4   6   9       48.82       45.11      3.19 o 
  -3   6   9      440.32      433.27      8.92 o 
  -2   6   9        0.02       -1.27      1.27 o 
  -1   6   9       50.80       51.36      2.73 o 
   0   6   9      359.39      357.66      6.23 o 
   1   6   9       22.42       21.84      2.05 o 
   2   6   9        9.76       12.74      1.43 o 
   3   6   9      123.91      120.60      6.08 o 
   4   6   9       37.13       34.81      2.62 o 
   5   6   9        8.48        5.91      5.36 o 
  -8   7   9        6.76        7.32      3.55 o 
  -7   7   9      285.64      301.11     10.02 o 
  -6   7   9        2.97        2.26      1.50 o 
  -5   7   9       19.08       15.21      2.08 o 
  -4   7   9        0.00        0.87      1.33 o 
  -3   7   9      417.40      419.38     10.00 o 
  -2   7   9      610.94      635.74     11.51 o 
  -1   7   9        2.41        3.01      1.46 o 
   0   7   9       51.91       54.03      2.68 o 
   1   7   9       99.22      107.91      4.13 o 
   2   7   9       59.31       64.65      4.72 o 
   3   7   9       36.41       37.50      3.10 o 
   4   7   9        3.62        3.89      1.68 o 
  -7   8   9        1.25        0.58      2.08 o 
  -6   8   9       14.42       13.76      2.14 o 
  -5   8   9      163.20      157.70      6.42 o 
  -4   8   9       48.52       47.64      5.19 o 
  -3   8   9        2.15        2.48      1.56 o 
  -2   8   9       41.31       41.53      3.22 o 
  -1   8   9       26.71       29.64      2.78 o 
   0   8   9       16.68       12.62      1.91 o 
   1   8   9        5.48        2.93      1.48 o 
   2   8   9       29.95       28.75      2.48 o 
   3   8   9       37.94       36.79      3.49 o 
  -6   9   9       39.16       24.08      6.83 o 
  -5   9   9       88.88       90.42      6.99 o 
  -4   9   9        1.50        2.31      1.89 o 
  -3   9   9      176.84      170.31     10.31 o 
  -2   9   9      377.83      381.04      9.49 o 
  -1   9   9        0.20       -1.54      1.54 o 
   0   9   9       18.34       18.72      3.06 o 
   1   9   9       47.46       70.51     10.62 o 
  -5  10   9      142.27      160.27     16.44 o 
  -3  10   9       20.36       14.87      5.99 o 
  -2  10   9        1.20       -1.28      4.04 o 
  -1  10   9       10.59       18.11      6.94 o 
  -1 -11  10       25.76       25.30      7.14 o 
   0 -11  10       27.53       18.85      5.89 o 
   1 -11  10       12.76       12.56      5.00 o 
   2 -11  10       36.73       60.75     10.77 o 
   3 -11  10       57.95       53.95      9.80 o 
  -4 -10  10       71.59       96.44     12.87 o 
  -3 -10  10      176.30      197.87     16.62 o 
  -2 -10  10      261.50      283.07     11.02 o 
  -1 -10  10        0.72        5.01      2.19 o 
   0 -10  10      224.05      230.63      9.62 o 
   1 -10  10      189.68      192.55      8.66 o 
   2 -10  10       91.81      104.37      7.51 o 
   3 -10  10       24.83       24.83      3.92 o 
   4 -10  10      114.89      114.38     13.92 o 
   5 -10  10       12.71       11.44      1.92 o 
  -5  -9  10       11.44        4.93      2.58 o 
  -4  -9  10       26.84       24.61      3.31 o 
  -3  -9  10        8.96        6.52      2.22 o 
  -2  -9  10      219.64      226.29      8.21 o 
  -1  -9  10       47.13       48.51      4.38 o 
   0  -9  10        1.14        1.94      1.60 o 
   1  -9  10       15.65       20.83      2.91 o 
   2  -9  10       38.35       35.91      3.74 o 
   3  -9  10      306.02      326.94     10.01 o 
   4  -9  10      131.02      125.49      4.53 o 
   5  -9  10        7.17        4.90      1.71 o 
   6  -9  10      176.90      178.20      7.07 o 
  -6  -8  10       28.08       28.69      6.97 o 
  -5  -8  10        3.73        2.91      1.95 o 
  -4  -8  10       22.48       19.44      2.89 o 
  -3  -8  10      124.42      119.35      6.54 o 
  -2  -8  10      124.11      132.74      6.02 o 
  -1  -8  10        9.02        8.74      2.24 o 
   0  -8  10        1.11        1.95      1.31 o 
   1  -8  10        0.22        0.15      1.22 o 
   2  -8  10       17.06       20.88      2.58 o 
   3  -8  10       29.11       30.73      2.18 o 
   4  -8  10       30.20       28.56      2.23 o 
   5  -8  10       30.35       24.40      1.98 o 
   6  -8  10       39.28       40.71      3.12 o 
   7  -8  10       28.46       29.39      3.57 o 
  -7  -7  10      144.64      145.08     15.88 o 
  -6  -7  10        1.19        1.35      1.69 o 
  -5  -7  10       79.14       73.45      5.24 o 
  -4  -7  10      172.40      184.73      8.02 o 
  -3  -7  10       19.84       17.48      2.65 o 
  -2  -7  10      276.36      275.79     10.44 o 
  -1  -7  10      173.79      171.15      5.59 o 
   0  -7  10      279.25      279.34      8.18 o 
   1  -7  10        7.83        3.79      2.14 o 
   2  -7  10       38.61       29.02      2.71 o 
   3  -7  10       66.96       74.10      2.96 o 
   4  -7  10        3.55        3.43      1.21 o 
   5  -7  10       92.64       86.68      3.68 o 
   6  -7  10        3.23        2.40      1.21 o 
   7  -7  10       48.09       60.17      4.71 o 
  -8  -6  10       38.99       43.62      8.97 o 
  -7  -6  10        7.78        3.91      2.89 o 
  -6  -6  10       80.42       87.11      5.05 o 
  -5  -6  10      109.19      111.65      5.52 o 
  -4  -6  10        0.67        2.63      1.40 o 
  -3  -6  10      276.80      284.42      9.34 o 
  -2  -6  10        1.67        1.63      1.38 o 
  -1  -6  10      130.14      119.75      4.92 o 
   0  -6  10      561.49      555.65      9.15 o 
   1  -6  10       29.67       31.39      2.24 o 
   2  -6  10        3.65        3.00      0.84 o 
   3  -6  10        0.01       -0.07      0.81 o 
   4  -6  10        0.17        0.32      0.90 o 
   5  -6  10       27.07       27.03      2.10 o 
   6  -6  10       96.65       97.78      4.01 o 
   7  -6  10       33.41       34.35      2.95 o 
  -8  -5  10       19.75       17.32      4.03 o 
  -7  -5  10        7.28        9.66      2.29 o 
  -6  -5  10       35.73       43.27      3.53 o 
  -5  -5  10      138.95      141.26      5.93 o 
  -4  -5  10        0.18       -0.41      1.32 o 
  -3  -5  10       61.83       62.61      3.24 o 
  -2  -5  10      177.84      159.61      6.08 o 
  -1  -5  10        4.27        3.31      0.87 o 
   0  -5  10       20.96       18.62      1.62 o 
   1  -5  10       28.76       30.86      2.36 o 
   2  -5  10        7.64        8.67      1.01 o 
   3  -5  10       70.52       67.95      2.94 o 
   4  -5  10       22.15       23.57      1.87 o 
   5  -5  10       88.68       85.94      3.99 o 
   6  -5  10       73.60       70.09      3.29 o 
   7  -5  10       25.39       27.14      3.32 o 
  -8  -4  10      149.38      158.94      8.05 o 
  -7  -4  10      130.60      133.02      7.04 o 
  -6  -4  10        4.08        4.35      1.65 o 
  -5  -4  10       24.30       26.38      2.54 o 
  -4  -4  10        0.00       -0.41      1.17 o 
  -3  -4  10      224.10      226.90      5.61 o 
  -2  -4  10      111.54      106.29      3.36 o 
  -1  -4  10      242.00      237.75      5.21 o 
   0  -4  10      473.87      473.78      7.90 o 
   1  -4  10      414.89      421.29      9.29 o 
   2  -4  10        3.83        3.94      0.80 o 
   3  -4  10      220.54      232.09      5.12 o 
   4  -4  10       27.56       29.78      2.09 o 
   5  -4  10      160.66      158.61      4.56 o 
   6  -4  10      324.01      337.95      7.13 o 
   7  -4  10       72.44       65.52      3.78 o 
  -9  -3  10       41.54       40.44      8.64 o 
  -8  -3  10        6.59        5.95      3.15 o 
  -7  -3  10        0.34       -0.22      1.61 o 
  -6  -3  10      247.64      250.06      8.94 o 
  -5  -3  10      338.21      343.57      8.65 o 
  -4  -3  10       11.32        9.28      1.38 o 
  -3  -3  10       33.02       33.32      1.90 o 
  -2  -3  10       19.68       22.60      1.50 o 
  -1  -3  10      125.10      121.78      4.04 o 
   0  -3  10      145.11      140.32      5.09 o 
   1  -3  10      249.68      247.59      7.00 o 
   2  -3  10       97.56       92.49      3.05 o 
   3  -3  10      181.59      179.99      4.20 o 
   4  -3  10       90.95       93.04      3.25 o 
   5  -3  10      141.33      134.79      4.20 o 
   6  -3  10       41.92       43.72      2.66 o 
   7  -3  10       19.97       18.02      2.10 o 
  -9  -2  10       82.66       81.22      6.88 o 
  -8  -2  10      210.06      198.10      8.86 o 
  -7  -2  10        0.07       -0.70      1.31 o 
  -6  -2  10       24.61       20.04      2.35 o 
  -5  -2  10       78.15       72.18      3.18 o 
  -4  -2  10        2.25        4.34      1.07 o 
  -3  -2  10      801.50      789.13      9.30 o 
  -2  -2  10      371.04      341.49      7.19 o 
  -1  -2  10      255.36      248.64      5.01 o 
   0  -2  10     1378.29     1369.31     27.26 o 
   1  -2  10      471.28      492.84     10.10 o 
   2  -2  10       16.42       17.60      1.27 o 
   3  -2  10      178.16      184.63      4.24 o 
   4  -2  10       65.64       66.93      2.78 o 
   5  -2  10      192.29      189.03      4.97 o 
   6  -2  10      307.47      303.07      6.76 o 
   7  -2  10       24.37       22.80      2.45 o 
  -9  -1  10        1.92        1.07      1.85 o 
  -8  -1  10        1.78        2.37      1.57 o 
  -7  -1  10       26.08       28.35      2.83 o 
  -6  -1  10      474.49      507.20     10.01 o 
  -5  -1  10       89.56       99.73      4.15 o 
  -4  -1  10       69.88       57.40      2.89 o 
  -3  -1  10       27.62       33.08      1.60 o 
  -2  -1  10      192.52      180.36      4.21 o 
  -1  -1  10      173.79      190.58      4.40 o 
   0  -1  10       28.72       23.24      2.16 o 
   1  -1  10      445.33      440.96      9.51 o 
   2  -1  10      143.11      151.30      3.51 o 
   3  -1  10      296.36      286.46      5.71 o 
   4  -1  10       70.39       66.76      2.93 o 
   5  -1  10       43.25       45.53      2.65 o 
   6  -1  10        0.20       -0.86      1.17 o 
   7  -1  10       25.73       30.11      3.21 o 
  -9   0  10        4.31        4.32      1.86 o 
  -8   0  10      118.70      125.56      6.99 o 
  -7   0  10       10.76        9.70      1.74 o 
  -6   0  10        7.68        8.40      1.25 o 
  -5   0  10        8.29       13.87      1.50 o 
  -4   0  10      198.47      195.03      4.90 o 
  -3   0  10       65.37       74.44      2.87 o 
  -2   0  10       38.84       27.09      1.73 o 
  -1   0  10       29.44       33.63      1.96 o 
   0   0  10       31.17       28.38      2.12 o 
   1   0  10       24.87       33.98      2.64 o 
   2   0  10      317.63      322.53      5.44 o 
   3   0  10        6.66        6.15      0.92 o 
   4   0  10       20.65       21.94      1.63 o 
   5   0  10      251.46      257.41      5.95 o 
   6   0  10        2.86        1.34      1.22 o 
   7   0  10       23.15       25.41      3.45 o 
  -9   1  10       58.77       62.89      4.15 o 
  -8   1  10       13.36       14.12      1.97 o 
  -7   1  10       34.94       38.49      2.76 o 
  -6   1  10      494.17      490.65      9.49 o 
  -5   1  10       83.82       83.54      3.54 o 
  -4   1  10       69.29       59.22      3.03 o 
  -3   1  10       51.11       56.98      2.59 o 
  -2   1  10        9.80       12.09      1.19 o 
  -1   1  10       53.18       33.35      1.96 o 
   0   1  10      375.92      353.58      6.89 o 
   1   1  10      120.33      108.53      3.84 o 
   2   1  10        2.84        3.25      0.81 o 
   3   1  10      388.45      373.97      7.96 o 
   4   1  10       41.43       46.37      2.30 o 
   5   1  10      156.48      158.27      4.49 o 
   6   1  10        0.64       -1.53      1.53 o 
   7   1  10       86.77       86.73      6.14 o 
  -9   2  10       33.43       25.96      3.00 o 
  -8   2  10      158.82      143.69      6.68 o 
  -7   2  10       27.48       19.42      2.21 o 
  -6   2  10        3.04        2.88      1.18 o 
  -5   2  10       51.21       51.44      3.42 o 
  -4   2  10      158.22      152.14      4.94 o 
  -3   2  10       73.47       90.92      3.90 o 
  -2   2  10        4.42        6.90      1.04 o 
  -1   2  10        4.30        7.00      1.18 o 
   0   2  10       60.45       63.11      3.27 o 
   1   2  10      326.06      286.15      7.17 o 
   2   2  10       48.42       55.30      2.37 o 
   3   2  10        2.75        0.88      0.90 o 
   4   2  10      191.95      193.14      5.64 o 
   5   2  10      246.83      253.03      6.17 o 
   6   2  10       24.84       22.50      2.47 o 
  -9   3  10      154.40      170.79      8.61 o 
  -8   3  10        0.00       -0.05      1.56 o 
  -7   3  10       72.08       81.12      4.34 o 
  -6   3  10      766.71      769.59     16.24 o 
  -5   3  10      120.79      117.14      5.24 o 
  -4   3  10        4.29        5.35      1.49 o 
  -3   3  10       59.43       55.09      2.96 o 
  -2   3  10       58.71       53.42      2.91 o 
  -1   3  10      330.00      355.14      6.63 o 
   0   3  10      180.98      180.85      5.69 o 
   1   3  10       23.00       25.44      2.25 o 
   2   3  10       21.59       22.62      2.45 o 
   3   3  10       78.98       78.29      3.15 o 
   4   3  10      223.52      228.84      5.69 o 
   5   3  10      229.50      240.01      6.16 o 
   6   3  10        0.04       -0.01      2.46 o 
  -9   4  10       11.78       15.29      5.76 o 
  -8   4  10      100.04      103.31      6.35 o 
  -7   4  10       70.46       70.02      4.58 o 
  -6   4  10       48.81       46.07      3.65 o 
  -5   4  10        3.51        4.85      1.53 o 
  -4   4  10      484.94      524.86     10.52 o 
  -3   4  10      550.55      552.22      9.87 o 
  -2   4  10        6.08        7.15      1.33 o 
  -1   4  10        0.25        1.10      1.14 o 
   0   4  10       77.38       68.46      4.56 o 
   1   4  10       11.48       13.70      2.33 o 
   2   4  10      226.35      237.32      7.99 o 
   3   4  10       15.32       14.01      2.87 o 
   4   4  10       38.56       38.73      2.51 o 
   5   4  10      348.46      358.75      9.71 o 
  -8   5  10       94.74       95.28      5.66 o 
  -7   5  10        0.01        1.65      1.66 o 
  -6   5  10      710.89      740.08     17.42 o 
  -5   5  10      165.53      172.21      6.24 o 
  -4   5  10        6.17        5.04      1.54 o 
  -3   5  10      132.21      142.43      5.02 o 
  -2   5  10       61.17       76.00      3.65 o 
  -1   5  10      937.57      946.25     14.91 o 
   0   5  10      165.03      151.38      6.33 o 
   1   5  10        0.66        0.16      1.61 o 
   2   5  10      191.01      197.80     11.21 o 
   3   5  10       11.53        4.47      1.45 o 
   4   5  10      266.29      277.72     12.01 o 
  -9   6  10        9.89        4.15      4.28 o 
  -8   6  10      251.89      282.90     15.42 o 
  -7   6  10      102.53      114.98      6.18 o 
  -6   6  10      197.76      209.85      8.07 o 
  -5   6  10       96.42      109.08      5.13 o 
  -4   6  10      252.66      271.20      7.97 o 
  -3   6  10      161.82      160.13      5.54 o 
  -2   6  10       69.69       67.57      3.97 o 
  -1   6  10       24.15       33.01      2.82 o 
   0   6  10        2.67        4.36      1.54 o 
   1   6  10      166.08      152.44      7.55 o 
   2   6  10       58.69       60.77      6.96 o 
   3   6  10        7.36        9.10      3.80 o 
   4   6  10       96.99       82.09     11.56 o 
  -8   7  10        0.01       -4.26      4.52 o 
  -7   7  10        4.10        5.51      2.53 o 
  -6   7  10      381.08      374.76     11.53 o 
  -5   7  10       53.75       54.91      3.78 o 
  -4   7  10      156.16      168.91      6.51 o 
  -3   7  10       71.00       73.41      5.37 o 
  -2   7  10       30.53       31.71      2.93 o 
  -1   7  10      399.22      402.33     16.57 o 
   0   7  10        3.19        1.38      1.37 o 
   1   7  10        8.69        7.26      2.16 o 
   2   7  10        0.27       -0.41      3.46 o 
  -6   8  10       10.14       10.79      3.67 o 
  -5   8  10        9.24        3.05      1.66 o 
  -4   8  10      190.31      206.79      8.30 o 
  -3   8  10      309.99      324.17     10.39 o 
  -2   8  10       17.03       18.41      2.38 o 
  -1   8  10       42.76       33.31      3.82 o 
   0   8  10       29.07       35.20      5.61 o 
   1   8  10      289.31      283.15     21.74 o 
  -5   9  10       43.71       29.83      7.73 o 
  -4   9  10       10.65       21.35      7.00 o 
  -3   9  10       99.82      103.94     13.47 o 
  -2   9  10       50.76       49.49      5.85 o 
  -1   9  10       35.43       32.89      5.06 o 
   0 -11  11      210.56      221.00     19.14 o 
   1 -11  11       40.98       39.43      7.98 o 
  -1 -10  11       82.14       63.66     10.33 o 
   0 -10  11        1.53        1.25      3.58 o 
   1 -10  11      119.18      155.79     16.38 o 
   2 -10  11       20.55       19.83      6.88 o 
   4 -10  11      111.25      125.19     13.73 o 
  -4  -9  11       16.57       17.18      4.21 o 
  -3  -9  11        9.38        6.03      2.90 o 
  -2  -9  11        2.50        1.34      1.77 o 
  -1  -9  11       30.77       29.97      3.55 o 
   0  -9  11      175.15      174.57      8.33 o 
   1  -9  11      197.43      196.56     11.66 o 
   2  -9  11      175.26      189.45     10.22 o 
   3  -9  11       31.06       36.93      4.08 o 
   4  -9  11      118.16      117.58      9.72 o 
  -5  -8  11       29.51       35.34      7.86 o 
  -4  -8  11       40.92       41.14      4.24 o 
  -3  -8  11       84.17       90.57      5.28 o 
  -2  -8  11       77.09       72.41      5.28 o 
  -1  -8  11        5.28        5.40      2.30 o 
   0  -8  11        9.80        6.82      1.95 o 
   1  -8  11      162.63      155.44      8.48 o 
   2  -8  11      291.10      308.90      9.56 o 
   3  -8  11       12.90       12.04      2.70 o 
   4  -8  11       33.06       41.36      4.17 o 
   5  -8  11       21.46       24.46      4.84 o 
   6  -8  11       58.53       41.89      8.30 o 
  -6  -7  11       12.18        3.25      2.73 o 
  -5  -7  11       43.25       37.38      3.95 o 
  -4  -7  11      210.90      227.42      9.20 o 
  -3  -7  11        3.19       -0.32      1.60 o 
  -2  -7  11        3.38        2.63      1.45 o 
  -1  -7  11       67.67       64.49      4.10 o 
   0  -7  11       79.18       73.21      4.42 o 
   1  -7  11      107.93      114.77      6.23 o 
   2  -7  11       13.69        9.92      2.72 o 
   3  -7  11       40.02       36.00      3.35 o 
   4  -7  11       32.03       32.13      3.57 o 
   5  -7  11        4.67        2.47      1.91 o 
   6  -7  11       69.60       72.27     10.66 o 
  -7  -6  11       27.75       23.28      5.13 o 
  -6  -6  11       48.42       51.83      5.57 o 
  -5  -6  11        1.14        1.82      1.59 o 
  -4  -6  11        0.37        1.27      1.50 o 
  -3  -6  11       64.27       57.24      3.91 o 
  -2  -6  11       68.94       70.04      3.71 o 
  -1  -6  11       41.06       38.21      3.11 o 
   0  -6  11       14.94       12.58      1.70 o 
   1  -6  11       99.94      103.12      4.12 o 
   2  -6  11       63.17       57.48      3.76 o 
   3  -6  11       28.33       28.57      2.78 o 
   4  -6  11      217.47      217.41      7.78 o 
   5  -6  11       88.59       78.70      5.34 o 
   6  -6  11       95.66       96.19      8.67 o 
  -8  -5  11        3.10        1.06      4.51 o 
  -7  -5  11        6.64        0.75      3.74 o 
  -6  -5  11        0.13       -0.88      1.79 o 
  -5  -5  11        8.41        7.14      1.74 o 
  -4  -5  11       93.31       90.84      5.40 o 
  -3  -5  11        0.72        0.39      1.30 o 
  -2  -5  11       25.13       19.92      2.07 o 
  -1  -5  11       17.89       17.72      1.79 o 
   0  -5  11      117.71      112.12      4.18 o 
   1  -5  11      209.86      218.06      6.97 o 
   2  -5  11       42.32       40.55      3.15 o 
   3  -5  11       83.73       75.53      5.97 o 
   4  -5  11       64.30       63.67      5.10 o 
   5  -5  11       38.88       39.35      3.56 o 
   6  -5  11       87.91       93.22      7.23 o 
  -8  -4  11       18.33       27.76      7.48 o 
  -7  -4  11      181.53      220.79      9.26 o 
  -6  -4  11       39.14       45.65      4.09 o 
  -5  -4  11        5.83        7.84      1.67 o 
  -4  -4  11       54.28       50.12      3.40 o 
  -3  -4  11      187.03      174.57      5.69 o 
  -2  -4  11        1.36        2.68      1.03 o 
  -1  -4  11        0.41        0.66      0.89 o 
   0  -4  11        1.89        1.56      1.16 o 
   1  -4  11      181.48      174.15      6.93 o 
   2  -4  11      116.65      116.23      5.77 o 
   3  -4  11       65.33       60.41      3.97 o 
   4  -4  11       17.59       16.92      2.48 o 
   5  -4  11       63.11       56.91      4.23 o 
   6  -4  11        0.02        0.17      2.51 o 
  -8  -3  11      107.50      115.12      9.80 o 
  -7  -3  11       65.23       81.55      6.51 o 
  -6  -3  11       64.56       58.75      4.51 o 
  -5  -3  11       34.24       39.57      4.55 o 
  -4  -3  11      313.18      316.54      6.72 o 
  -3  -3  11       77.15       75.38      3.04 o 
  -2  -3  11       44.51       37.41      2.40 o 
  -1  -3  11      336.88      331.85      8.23 o 
   0  -3  11       20.26       21.76      2.79 o 
   1  -3  11       69.73       67.18      3.88 o 
   2  -3  11      166.41      158.88      6.11 o 
   3  -3  11        0.67       -1.72      1.72 o 
   4  -3  11       60.37       61.93      4.27 o 
   5  -3  11       62.01       66.75      4.60 o 
   6  -3  11        5.48        5.64      2.01 o 
  -9  -2  11       25.04       26.13      7.07 o 
  -8  -2  11       20.17       20.13      3.65 o 
  -7  -2  11       37.04       35.60      4.41 o 
  -6  -2  11       68.23       66.38      4.24 o 
  -5  -2  11        2.57        3.05      1.15 o 
  -4  -2  11      113.25      117.38      6.61 o 
  -3  -2  11       45.96       49.03      2.44 o 
  -2  -2  11      435.56      442.53      9.61 o 
  -1  -2  11        4.37        4.61      1.33 o 
   0  -2  11       53.18       53.28      3.35 o 
   1  -2  11      556.09      565.81     11.50 o 
   2  -2  11        0.15        0.62      1.34 o 
   3  -2  11      253.05      259.23      8.17 o 
   4  -2  11       31.79       29.19      2.99 o 
   5  -2  11        1.76        0.84      1.53 o 
   6  -2  11       64.49       74.46      5.06 o 
  -9  -1  11      100.62       98.33     12.39 o 
  -8  -1  11       11.38       14.34      2.71 o 
  -7  -1  11        9.15       10.82      2.27 o 
  -6  -1  11       25.03       30.26      2.59 o 
  -5  -1  11       76.10       85.86      4.02 o 
  -4  -1  11      287.56      288.89      6.12 o 
  -3  -1  11        9.04        4.59      0.96 o 
  -2  -1  11       43.54       42.11      2.52 o 
  -1  -1  11      211.43      214.04      6.45 o 
   0  -1  11       12.79       11.20      1.74 o 
   1  -1  11       19.49       20.52      2.29 o 
   2  -1  11       26.20       29.41      2.78 o 
   3  -1  11      485.26      481.53     11.36 o 
   4  -1  11      335.42      336.72      9.79 o 
   5  -1  11       33.06       24.19      2.89 o 
   6  -1  11       18.98       20.16      6.30 o 
  -8   0  11        0.01       -0.91      1.68 o 
  -7   0  11      137.91      128.28      5.11 o 
  -6   0  11        2.17        1.07      1.10 o 
  -5   0  11       21.33       16.99      1.74 o 
  -4   0  11       21.69       23.09      1.97 o 
  -3   0  11        0.05        0.28      0.88 o 
  -2   0  11      183.60      196.48      5.54 o 
  -1   0  11        1.17       -0.19      1.02 o 
   0   0  11      227.95      213.14      5.97 o 
   1   0  11        4.46        3.25      1.28 o 
   2   0  11       16.77       17.16      2.22 o 
   3   0  11        5.42        7.24      1.64 o 
   4   0  11        1.46        2.01      1.88 o 
   5   0  11       30.13       35.49      3.46 o 
   6   0  11        6.53       12.99      5.10 o 
  -8   1  11       40.82       45.35      3.62 o 
  -7   1  11       50.43       46.27      3.35 o 
  -6   1  11       95.42       97.85      4.62 o 
  -5   1  11      157.76      152.81      5.39 o 
  -4   1  11       34.06       30.40      2.39 o 
  -3   1  11       38.73       36.09      2.67 o 
  -2   1  11        1.68        0.20      1.01 o 
  -1   1  11        0.79        0.17      1.10 o 
   0   1  11      468.75      475.61     10.44 o 
   1   1  11      390.45      384.49     10.34 o 
   2   1  11       35.16       32.57      3.03 o 
   3   1  11       62.90       70.78      4.48 o 
   4   1  11      137.54      134.27      6.36 o 
   5   1  11        0.42        0.87      1.40 o 
  -9   2  11       91.68      106.18     12.66 o 
  -8   2  11        0.52       -0.57      1.74 o 
  -7   2  11       79.71       65.70      4.47 o 
  -6   2  11       48.45       56.86      3.96 o 
  -5   2  11        5.76        4.29      1.56 o 
  -4   2  11       21.63       19.84      1.94 o 
  -3   2  11      106.41      106.04      4.94 o 
  -2   2  11      158.06      168.96      6.32 o 
  -1   2  11       11.55       19.18      2.49 o 
   0   2  11        8.00        7.00      1.39 o 
   1   2  11        5.07        8.13      1.80 o 
   2   2  11        0.07        1.17      2.22 o 
   3   2  11       53.99       52.03      3.89 o 
   4   2  11        9.69        7.28      1.91 o 
   5   2  11        0.79       -1.13      2.14 o 
  -9   3  11        0.29       -3.78      3.80 o 
  -8   3  11        2.57        4.65      1.62 o 
  -7   3  11        5.30        3.07      1.61 o 
  -6   3  11       54.70       50.58      4.39 o 
  -5   3  11       53.28       52.11      4.20 o 
  -4   3  11       75.55       66.53      4.03 o 
  -3   3  11        0.33        0.52      1.34 o 
  -2   3  11       54.48       55.62      3.43 o 
  -1   3  11       72.54       70.39      3.76 o 
   0   3  11       99.79       99.31      5.06 o 
   1   3  11      297.85      311.03      9.76 o 
   2   3  11        2.48        3.14      1.51 o 
   3   3  11       16.87       21.18      2.69 o 
   4   3  11      214.23      236.18      8.80 o 
   5   3  11        2.98        2.86      4.77 o 
  -8   4  11       16.11       20.62      3.63 o 
  -7   4  11      310.63      349.97     12.07 o 
  -6   4  11       68.21       76.65      4.77 o 
  -5   4  11       62.06       70.93      4.42 o 
  -4   4  11       73.06       68.52      4.28 o 
  -3   4  11        9.59        9.61      1.56 o 
  -2   4  11      288.71      315.05      8.34 o 
  -1   4  11        0.07       -0.68      1.39 o 
   0   4  11        1.34        2.54      1.32 o 
   1   4  11      170.30      189.94      8.48 o 
   2   4  11        0.93        2.45      1.60 o 
   3   4  11      118.09      104.78      5.74 o 
   4   4  11       16.66       18.06      3.38 o 
  -7   5  11       12.61       11.68      2.88 o 
  -6   5  11      147.76      162.35      7.12 o 
  -5   5  11      127.80      122.42      6.25 o 
  -4   5  11      362.75      387.91      9.63 o 
  -3   5  11       42.89       46.47      3.05 o 
  -2   5  11       34.53       28.87      2.97 o 
  -1   5  11       25.84       32.64      3.21 o 
   0   5  11      311.52      317.59      9.66 o 
   1   5  11      144.84      136.07      7.33 o 
   2   5  11       15.76       11.92      2.35 o 
   3   5  11       83.70       83.61     11.11 o 
  -7   6  11       38.08       29.30      9.64 o 
  -6   6  11        0.65        1.27      2.15 o 
  -5   6  11       34.60       36.43      3.10 o 
  -4   6  11       44.04       37.95      3.49 o 
  -3   6  11       58.73       61.11      3.67 o 
  -2   6  11      968.20     1048.70     21.59 o 
  -1   6  11       85.16       97.13      6.13 o 
   0   6  11      100.71      103.76      6.57 o 
   1   6  11      402.68      442.56     22.65 o 
   2   6  11        0.79       -4.46      4.46 o 
  -7   7  11        4.54       12.04      5.14 o 
  -6   7  11        1.78        0.20      1.86 o 
  -5   7  11       29.75       20.35      3.08 o 
  -4   7  11        7.15        4.57      2.01 o 
  -3   7  11       10.37       11.29      2.77 o 
  -2   7  11       47.77       46.15      5.36 o 
  -1   7  11       54.87       52.01      5.35 o 
   0   7  11      102.52       98.84     12.95 o 
  -5   8  11        8.81        5.69      4.10 o 
  -4   8  11        0.80        1.62      3.27 o 
  -2   8  11      128.29      126.25     14.73 o 
  -1  -9  12        1.32        0.72      2.28 o 
   0  -9  12       52.79       62.94     10.25 o 
   3  -9  12       25.23       20.23      5.96 o 
  -5  -8  12       23.09       15.90      6.21 o 
  -4  -8  12        0.78        2.10      2.06 o 
  -3  -8  12       10.95       13.58      3.21 o 
  -2  -8  12       32.05       34.80      5.28 o 
  -1  -8  12        0.93       -1.10      1.88 o 
   0  -8  12       47.78       54.67      4.73 o 
   1  -8  12        4.50        6.72      1.76 o 
   2  -8  12       48.98       43.99      4.91 o 
   3  -8  12      321.54      337.59     16.51 o 
   4  -8  12       41.88       45.53      9.05 o 
  -5  -7  12        2.27       -1.44      2.60 o 
  -4  -7  12       58.29       65.66      4.66 o 
  -3  -7  12      145.79      123.84      7.01 o 
  -2  -7  12      175.84      186.98     14.92 o 
  -1  -7  12       64.07       58.18      4.07 o 
   0  -7  12      134.78      121.19      6.53 o 
   1  -7  12      196.20      208.25      8.70 o 
   2  -7  12       63.48       66.96      5.08 o 
   3  -7  12       27.04       25.71      3.49 o 
   4  -7  12        2.39        6.63      3.76 o 
   5  -7  12      264.70      250.02     19.89 o 
  -6  -6  12      316.17      381.80     18.17 o 
  -5  -6  12      147.08      146.99      9.59 o 
  -4  -6  12        7.64        7.11      1.76 o 
  -3  -6  12       46.84       41.80      3.48 o 
  -2  -6  12        0.17        0.96      1.42 o 
  -1  -6  12        0.13        0.10      1.52 o 
   0  -6  12       41.68       37.82      3.71 o 
   1  -6  12       78.35       92.02      5.69 o 
   2  -6  12       84.19       84.58      6.56 o 
   3  -6  12      518.14      547.34     14.54 o 
   4  -6  12      137.18      140.47      7.45 o 
   5  -6  12        5.89        2.34      3.42 o 
  -7  -5  12        7.72        9.42      4.08 o 
  -6  -5  12       39.72       34.41      4.47 o 
  -5  -5  12      103.06      110.81      7.56 o 
  -4  -5  12      115.76      113.67      5.93 o 
  -3  -5  12      390.24      396.77      9.26 o 
  -2  -5  12      115.93      114.68      6.26 o 
  -1  -5  12       49.16       50.67      3.25 o 
   0  -5  12       22.85       21.84      2.38 o 
   1  -5  12       77.87       83.48      4.55 o 
   2  -5  12       13.97       13.57      2.37 o 
   3  -5  12       78.90       81.82      4.88 o 
   4  -5  12       11.00        8.61      1.96 o 
   5  -5  12       67.83       76.29      6.49 o 
   6  -5  12      167.78      174.75     17.06 o 
  -8  -4  12        0.71       -4.36      4.36 o 
  -7  -4  12        4.81        2.20      2.86 o 
  -6  -4  12       18.36       14.69      3.09 o 
  -5  -4  12       16.06       13.16      2.70 o 
  -4  -4  12       23.54       25.06      2.73 o 
  -3  -4  12       11.49       15.18      1.90 o 
  -2  -4  12        4.99        4.99      1.49 o 
  -1  -4  12      416.80      420.75      9.97 o 
   0  -4  12      248.95      236.83      7.44 o 
   1  -4  12        1.58        0.43      1.21 o 
   2  -4  12      124.63      118.76      5.58 o 
   3  -4  12      261.11      262.76      8.64 o 
   4  -4  12       26.56       24.66      3.48 o 
   5  -4  12       95.25       97.30      9.55 o 
  -8  -3  12      111.96      115.43     13.87 o 
  -7  -3  12        0.26       -0.78      1.63 o 
  -6  -3  12       25.37       31.16      3.45 o 
  -5  -3  12       18.71       28.19      3.81 o 
  -4  -3  12       13.23       11.27      1.87 o 
  -3  -3  12      331.60      350.31      7.83 o 
  -2  -3  12       26.13       21.22      3.37 o 
  -1  -3  12       32.59       33.53      2.82 o 
   0  -3  12      455.23      471.20     10.66 o 
   1  -3  12        6.76        3.85      1.62 o 
   2  -3  12        0.65       -0.42      1.52 o 
   3  -3  12      118.42      115.60      5.72 o 
   4  -3  12       50.69       49.68      4.01 o 
   5  -3  12      322.85      342.14     11.92 o 
  -8  -2  12        0.84       -2.83      2.83 o 
  -7  -2  12       49.14       43.72      5.78 o 
  -6  -2  12      116.73      131.18     10.02 o 
  -5  -2  12       92.13       96.86      4.82 o 
  -4  -2  12       37.77       38.91      2.50 o 
  -3  -2  12        1.00        5.25      1.28 o 
  -2  -2  12       46.77       46.22      3.28 o 
  -1  -2  12      178.72      183.71      6.36 o 
   0  -2  12       49.36       45.81      3.29 o 
   1  -2  12      161.52      149.66      6.72 o 
   2  -2  12       14.53       13.80      1.98 o 
   3  -2  12       20.60       19.79      3.71 o 
   4  -2  12       37.61       39.76      3.63 o 
   5  -2  12        8.76        6.55      1.96 o 
   6  -2  12        9.30        8.22      4.10 o 
  -8  -1  12       96.94      100.49      7.49 o 
  -7  -1  12        0.14       -1.18      1.72 o 
  -6  -1  12       43.30       52.09      3.95 o 
  -5  -1  12      161.20      175.66      5.54 o 
  -4  -1  12       17.44       15.38      1.85 o 
  -3  -1  12      470.88      456.44     10.56 o 
  -2  -1  12        1.52       -0.61      1.27 o 
  -1  -1  12        5.49        5.25      1.60 o 
   0  -1  12      441.43      436.35     10.14 o 
   1  -1  12       14.38       13.90      1.95 o 
   2  -1  12      287.33      288.71      8.69 o 
   3  -1  12        0.14        0.21      1.45 o 
   4  -1  12       17.91       16.68      3.40 o 
   5  -1  12       70.79       73.05     10.94 o 
   6  -1  12        4.52        3.81      3.94 o 
  -8   0  12        0.19        2.16      4.46 o 
  -7   0  12        6.48        5.11      2.13 o 
  -6   0  12      234.62      245.39      7.57 o 
  -5   0  12       64.79       68.61      3.49 o 
  -4   0  12       50.24       54.93      3.07 o 
  -3   0  12       81.28       97.04      5.50 o 
  -2   0  12        0.03        1.50      1.46 o 
  -1   0  12      541.50      547.21     11.63 o 
   0   0  12       57.43       58.63      4.39 o 
   1   0  12        0.01        0.64      1.42 o 
   2   0  12      257.12      257.42      9.55 o 
   3   0  12       14.46        9.02      3.12 o 
   4   0  12       26.66       23.12      3.24 o 
  -8   1  12       20.99       19.76      5.09 o 
  -7   1  12      142.27      155.98      6.27 o 
  -6   1  12       27.09       24.40      2.75 o 
  -5   1  12        4.40        4.54      1.65 o 
  -4   1  12      132.83      144.68      5.30 o 
  -3   1  12      294.58      279.56      9.55 o 
  -2   1  12       37.26       31.58      2.97 o 
  -1   1  12       65.53       65.64      4.96 o 
   0   1  12      194.06      195.39      6.90 o 
   1   1  12        9.24        5.27      1.65 o 
   2   1  12      119.35      125.97      6.76 o 
   3   1  12        0.09       -1.63      1.67 o 
   4   1  12       14.89       13.45      3.05 o 
  -8   2  12       24.52       22.76      5.16 o 
  -7   2  12      123.30      131.83      7.74 o 
  -6   2  12      145.40      164.55      8.69 o 
  -5   2  12       83.18       78.36      4.70 o 
  -4   2  12        0.14       -0.26      1.43 o 
  -3   2  12        9.41        8.45      2.23 o 
  -2   2  12        3.45        4.73      1.69 o 
  -1   2  12      389.96      377.50     11.38 o 
   0   2  12      193.36      179.54      7.01 o 
   1   2  12        9.08        8.03      1.74 o 
   2   2  12      102.66       91.75      5.25 o 
   3   2  12       21.34       22.75      3.74 o 
   4   2  12      243.32      276.01     15.12 o 
  -8   3  12       18.63       63.39     29.34 o 
  -7   3  12      187.93      203.97     10.24 o 
  -6   3  12       31.50       35.18      3.97 o 
  -5   3  12       10.77       14.93      2.52 o 
  -4   3  12       10.73        6.39      1.80 o 
  -3   3  12      248.17      247.95      8.34 o 
  -2   3  12       29.07       24.27      2.38 o 
  -1   3  12       11.02       13.35      2.16 o 
   0   3  12       58.55       54.14      4.55 o 
   1   3  12       96.05      107.90      6.57 o 
   2   3  12      305.17      307.92     15.60 o 
   3   3  12        4.04        4.05      2.29 o 
   4   3  12       16.82       19.87      6.07 o 
  -7   4  12       45.26       53.06      5.56 o 
  -6   4  12      244.18      258.48     10.29 o 
  -5   4  12        0.32        1.08      1.55 o 
  -4   4  12       16.83       15.37      2.14 o 
  -3   4  12       34.32       34.71      2.91 o 
  -2   4  12       85.45       78.67      4.95 o 
  -1   4  12      212.70      200.27      7.80 o 
   0   4  12      253.23      260.39     10.28 o 
   1   4  12        4.07        4.89      2.24 o 
   2   4  12      172.37      182.38     16.81 o 
  -7   5  12       19.54        6.88      3.99 o 
  -6   5  12        2.44        0.77      2.28 o 
  -5   5  12        5.23        5.70      1.63 o 
  -4   5  12       73.93       74.00      4.73 o 
  -3   5  12       13.96       10.13      2.29 o 
  -2   5  12       16.79       10.10      2.17 o 
  -1   5  12        0.06        1.06      1.32 o 
   0   5  12      233.96      245.80     10.28 o 
   1   5  12        0.70        4.55      3.38 o 
  -6   6  12      166.41      169.63     12.05 o 
  -5   6  12        1.24        4.23      2.17 o 
  -4   6  12       20.66       22.22      3.91 o 
  -3   6  12       66.44       57.24      5.80 o 
  -2   6  12        7.51       10.46      3.56 o 
  -5   7  12        2.63        9.39      4.77 o 
  -4   7  12      170.45      182.71     17.53 o 
  -2   7  12        3.09        9.62      3.98 o 
  -2  -8  13        9.50        8.77      5.11 o 
  -1  -8  13       41.87       39.69      8.51 o 
   1  -8  13        1.53        0.12      2.62 o 
   2  -8  13       31.11       24.63      6.16 o 
  -5  -7  13       27.82       38.58      9.10 o 
  -4  -7  13      423.73      434.01     25.91 o 
  -3  -7  13      115.83      109.22     18.91 o 
  -2  -7  13        6.50        7.46      2.16 o 
  -1  -7  13        0.01       -0.81      1.68 o 
   0  -7  13        3.56        5.20      2.80 o 
   1  -7  13        0.03       -0.42      2.09 o 
   2  -7  13       19.82       20.94      3.60 o 
   3  -7  13       10.85       13.73      5.50 o 
  -5  -6  13       40.55       47.13      5.37 o 
  -4  -6  13       15.13        7.50      2.70 o 
  -3  -6  13        2.51        3.64      1.71 o 
  -2  -6  13      130.47      123.97      6.03 o 
  -1  -6  13      124.48      120.75      6.60 o 
   0  -6  13        1.92       -0.11      3.63 o 
   1  -6  13       11.58        7.09      3.17 o 
   2  -6  13       20.17       19.98      3.47 o 
   3  -6  13       11.42       15.83      4.13 o 
   4  -6  13       90.07       76.46     11.14 o 
  -6  -5  13      118.93      125.76     10.37 o 
  -5  -5  13       44.02       46.57      5.04 o 
  -4  -5  13      250.86      252.54      9.77 o 
  -3  -5  13       40.81       42.55      3.55 o 
  -2  -5  13       15.69       18.98      2.86 o 
  -1  -5  13        3.44        1.16      1.62 o 
   0  -5  13       17.90       12.32      1.96 o 
   1  -5  13      215.18      212.30      9.13 o 
   2  -5  13      189.15      195.23      7.50 o 
   3  -5  13       49.32       51.69      4.07 o 
   4  -5  13       62.68       57.80      5.73 o 
   5  -5  13      151.31      154.60     15.96 o 
  -6  -4  13      112.54      130.89     13.88 o 
  -5  -4  13       29.54       25.90      3.25 o 
  -4  -4  13      228.07      228.72      9.06 o 
  -3  -4  13       14.97       15.44      2.61 o 
  -2  -4  13      101.42      104.19      6.74 o 
  -1  -4  13       78.87       88.23      5.54 o 
   0  -4  13       12.86       12.07      1.96 o 
   1  -4  13       27.97       29.84      2.97 o 
   2  -4  13        0.79        1.37      1.97 o 
   3  -4  13        2.30        2.01      1.54 o 
   4  -4  13        0.09        1.02      2.13 o 
  -6  -3  13       76.30       66.03      5.94 o 
  -5  -3  13       39.98       40.15      3.81 o 
  -4  -3  13      150.65      171.04      7.63 o 
  -3  -3  13      120.19      122.22      6.33 o 
  -2  -3  13      181.85      180.01      6.67 o 
  -1  -3  13       17.37       12.99      1.85 o 
   0  -3  13        0.25       -1.21      1.34 o 
   1  -3  13      128.77      133.68      5.98 o 
   2  -3  13       78.05       74.88      4.63 o 
   3  -3  13       79.88       77.38      4.90 o 
   4  -3  13      127.31      134.83      8.19 o 
   5  -3  13        8.69        7.94      4.20 o 
  -7  -2  13       61.28       66.75     10.51 o 
  -6  -2  13       62.21       61.44      7.01 o 
  -5  -2  13        3.49       -0.36      1.87 o 
  -4  -2  13      400.27      444.78     11.99 o 
  -3  -2  13       61.31       67.08      4.59 o 
  -2  -2  13       20.69       20.20      2.95 o 
  -1  -2  13      250.26      272.39      8.19 o 
   0  -2  13      278.90      282.99     10.11 o 
   1  -2  13      155.58      158.83      6.51 o 
   2  -2  13        9.10        5.47      1.59 o 
   3  -2  13       88.83      103.29      5.64 o 
   4  -2  13      195.26      195.52      8.98 o 
  -8  -1  13      101.99      112.70     13.93 o 
  -7  -1  13       56.85       64.81      5.94 o 
  -6  -1  13        0.13       -3.05      3.05 o 
  -5  -1  13       54.33       66.81      4.60 o 
  -4  -1  13       71.00       69.56      5.38 o 
  -3  -1  13       47.01       49.22      3.63 o 
  -2  -1  13      246.65      246.03     13.18 o 
  -1  -1  13       25.47       28.78      3.42 o 
   0  -1  13        7.94       11.03      2.44 o 
   1  -1  13      183.78      185.09      8.13 o 
   2  -1  13       39.78       45.67      4.34 o 
   3  -1  13       93.67       88.92      6.03 o 
   4  -1  13        0.01        8.08      4.40 o 
  -8   0  13       45.31       31.06      7.53 o 
  -7   0  13       44.01       49.72      5.13 o 
  -6   0  13       11.39       13.19      2.53 o 
  -5   0  13       69.11       64.48      5.50 o 
  -4   0  13      116.16      129.56      6.52 o 
  -3   0  13       19.70       17.56      2.57 o 
  -2   0  13       40.30       35.71      3.55 o 
  -1   0  13      118.10      116.57      9.53 o 
   0   0  13      147.56      167.79      7.60 o 
   1   0  13      138.26      136.89     10.08 o 
   2   0  13        1.58        1.85      2.29 o 
   3   0  13      124.48      141.64      8.91 o 
   4   0  13       76.52       84.66     12.17 o 
  -7   1  13      123.80      116.86      7.78 o 
  -6   1  13        1.46        0.58      1.45 o 
  -5   1  13        2.36        3.17      1.89 o 
  -4   1  13       28.31       35.70      3.71 o 
  -3   1  13       16.00       13.64      2.55 o 
  -2   1  13       86.10       90.61      5.12 o 
  -1   1  13       65.25       53.60      4.48 o 
   0   1  13        4.17        7.71      2.35 o 
   1   1  13      190.99      200.60      8.60 o 
   2   1  13        0.40        2.74      2.17 o 
   3   1  13      182.66      157.19     15.47 o 
  -7   2  13       46.03       47.35      5.04 o 
  -6   2  13        0.08       -0.49      1.50 o 
  -5   2  13      416.72      439.66     13.10 o 
  -4   2  13      211.23      215.70      9.05 o 
  -3   2  13        0.00        0.35      1.37 o 
  -2   2  13       47.26       49.01      3.86 o 
  -1   2  13      200.69      206.03      8.73 o 
   0   2  13        9.79       11.96      2.92 o 
   1   2  13      270.14      274.43     12.37 o 
   2   2  13       62.05       73.31      8.45 o 
   3   2  13      308.55      331.51     22.64 o 
  -7   3  13      289.26      313.38     16.34 o 
  -6   3  13       79.25       77.64      5.63 o 
  -5   3  13        6.46        7.54      2.41 o 
  -4   3  13       56.27       61.24      5.61 o 
  -3   3  13       45.81       54.22      4.12 o 
  -2   3  13      305.81      324.10     11.29 o 
  -1   3  13        4.55        2.22      1.58 o 
   0   3  13       23.80       24.00      3.45 o 
   1   3  13      143.88      149.32     15.74 o 
  -7   4  13       13.67       14.45      6.15 o 
  -5   4  13       31.66       31.49      7.31 o 
  -4   4  13       51.82       51.56      4.61 o 
  -3   4  13       34.22       39.63      4.03 o 
  -2   4  13       25.74       24.29      3.02 o 
  -1   4  13        4.73        5.68      4.29 o 
  -5   5  13       37.07       40.33      8.57 o 
  -3   5  13      107.36      139.35     15.22 o 
  -2   5  13      109.47      107.44     12.96 o 
  -2   6  13       17.46        5.12      3.15 o 
  -3  -7  14       33.55       36.52      7.93 o 
  -2  -7  14        8.86        6.91      4.61 o 
   0  -7  14       16.87       13.80      5.00 o 
   1  -7  14       11.14        9.03      4.86 o 
  -3  -6  14        7.96        4.07      7.55 o 
  -2  -6  14        0.01        1.42      3.54 o 
  -1  -6  14       13.00       15.67      6.72 o 
   0  -6  14       34.03       41.92      5.80 o 
   1  -6  14       12.04       11.18      3.67 o 
  -5  -5  14       14.13       15.58      4.97 o 
  -4  -5  14       76.58       68.38      7.62 o 
  -3  -5  14        0.70        0.75      2.05 o 
  -2  -5  14       48.14       45.06      8.01 o 
  -1  -5  14        0.93        1.82      1.77 o 
   0  -5  14       11.28       14.18      3.06 o 
   1  -5  14        0.10        0.85      2.04 o 
   2  -5  14        6.09        8.10      3.73 o 
   3  -5  14       65.42       74.84     11.14 o 
  -6  -4  14        3.34       -2.30      4.25 o 
  -5  -4  14       14.84       12.24      5.86 o 
  -4  -4  14       23.50       28.97      7.17 o 
  -3  -4  14       78.63       68.31      5.82 o 
  -2  -4  14        4.56        7.99      2.37 o 
  -1  -4  14        1.30        0.16      1.58 o 
   0  -4  14      233.57      239.25      7.61 o 
   1  -4  14       47.65       48.62      3.98 o 
   2  -4  14       63.25       60.08      5.53 o 
   3  -4  14        9.83       10.79      3.38 o 
  -5  -3  14       21.25       21.50      4.41 o 
  -4  -3  14       64.92       70.40      7.49 o 
  -3  -3  14        1.41        0.69      2.11 o 
  -2  -3  14      101.44      102.19      5.99 o 
  -1  -3  14       98.85       87.22      7.40 o 
   0  -3  14       40.74       47.48      4.26 o 
   1  -3  14       45.04       46.56      4.32 o 
   2  -3  14      108.08      118.43      7.94 o 
   3  -3  14       63.14       74.77     11.63 o 
  -6  -2  14       50.05       70.67     11.22 o 
  -5  -2  14       17.58       16.08      3.98 o 
  -4  -2  14       37.47       37.10      7.43 o 
  -3  -2  14      103.52      104.44      6.77 o 
  -2  -2  14       17.03       18.84      2.46 o 
  -1  -2  14       22.70       19.02      2.86 o 
   0  -2  14      254.25      256.61      9.74 o 
   1  -2  14        0.73        1.31      1.74 o 
   2  -2  14       84.64       73.10      6.35 o 
   3  -2  14        0.71        2.63      3.22 o 
  -6  -1  14        3.22        8.50      4.84 o 
  -4  -1  14       33.15       25.01      3.49 o 
  -3  -1  14        3.34        6.63      3.41 o 
  -2  -1  14        5.59        6.63      2.07 o 
  -1  -1  14       79.65       68.41      6.09 o 
   0  -1  14       77.93       86.78      9.68 o 
   1  -1  14       13.65       11.83      2.69 o 
   2  -1  14      153.56      156.67     11.20 o 
   3  -1  14       74.32       96.70     12.67 o 
  -6   0  14      102.52      130.37     13.85 o 
  -5   0  14        4.76        1.75      2.93 o 
  -4   0  14       94.06      120.13     15.97 o 
  -3   0  14      235.31      245.22     10.96 o 
  -2   0  14        0.06       -0.18      1.74 o 
  -1   0  14       16.23       12.66      2.73 o 
   0   0  14      136.85      150.79      9.07 o 
   1   0  14       19.92       21.25      4.51 o 
   2   0  14        1.43        7.41      3.65 o 
  -6   1  14       95.51      101.67      8.97 o 
  -5   1  14      135.17      127.49     10.73 o 
  -4   1  14        9.78       15.94      3.32 o 
  -3   1  14       95.00      110.95      6.68 o 
  -2   1  14       38.17       40.94      3.65 o 
  -1   1  14      231.12      231.57     11.38 o 
   0   1  14       10.55        1.47      3.25 o 
  -5   2  14        0.60       -1.39      2.01 o 
  -4   2  14       59.06       70.50      5.45 o 
  -3   2  14      129.29      125.76     10.10 o 
  -2   2  14       12.55       14.17      4.39 o 
  -1   2  14        3.35        1.51      3.74 o 
  -5   3  14      252.12      250.09     20.85 o 
  -4   3  14        1.00        1.16      4.15 o 
  -3   3  14        4.99        1.74      3.24 o 
  -2   3  14       86.49       85.20     11.62 o 
  -3   4  14      120.69      106.83     13.70 o 
  -2  -5  15        1.83        4.33      3.99 o 
  -1  -5  15       19.85       16.90      5.55 o 
   0  -5  15        0.14       -2.14      2.93 o 
   1  -5  15      116.57      124.56     14.18 o 
  -2  -4  15       24.38       24.27      6.65 o 
  -1  -4  15        0.36       -4.34      4.34 o 
   0  -4  15        9.04        6.92      3.26 o 
   1  -4  15       29.49       28.73      7.06 o 
  -4  -3  15        2.29        8.48      4.95 o 
  -3  -3  15        9.28        3.88      3.55 o 
  -2  -3  15       14.38        8.31      3.26 o 
  -1  -3  15        0.05        1.65      3.54 o 
   0  -3  15        3.36        4.64      2.87 o 
   1  -3  15       35.98       43.45      6.08 o 
  -4  -2  15        8.18        7.91      4.64 o 
  -3  -2  15       24.28       31.35      7.29 o 
  -2  -2  15       80.30       75.52      5.39 o 
  -1  -2  15        3.85        0.59      2.39 o 
   0  -2  15       12.38       10.59      4.13 o 
   1  -2  15       16.27       14.44      5.58 o 
  -3  -1  15        3.20        5.59      2.79 o 
  -2  -1  15      172.31      223.35     10.70 o 
  -1  -1  15       87.26       75.13     11.32 o 
   0  -1  15       42.55       51.89      9.64 o 
  -5   0  15        1.26        2.17      3.67 o 
  -4   0  15        3.74        1.54      2.54 o 
  -3   0  15       10.33       13.68      3.07 o 
  -2   0  15       53.35       37.05      5.65 o 
  -1   0  15       14.84       20.47      6.76 o 
                                                 
